# Supplementary material for: (3R,6R,12R,20S,24S)-20,24-Ep­oxy­dammarane-3,6,12,25-tetraol dihydrate
Source: Acta Crystallogr Sect E Struct Rep Online. 2010 Nov 17;66(Pt 12):o3210. doi: 10.1107/S1600536810046362 (PMC3011509; doi:10.1107/S1600536810046362)
Supplement: Supplementary file 1 [file e-66-o3210-sup1.cif]

##############################################################################
###                                                                        ###
###        Electronic paper (Acta Crystallographica Section E)             ###
###                                                                        ###
##############################################################################
#                                                                            #
# This CIF contains the data in a paper accepted for publication in Acta     #
# Crystallographica Section E. It conforms to the requirements of Notes      #
# for Authors for Section E, and has been peer reviewed under the auspices   #
# of the IUCr Commission on Journals.                                        #
#                                                                            #
# Full details of the Crystallographic Information File format               #
# are given in the paper "The Crystallographic Information File (CIF):       #
# a New Standard Archive File for Crystallography" by S. R. Hall, F. H.      #
# Allen and I. D. Brown [Acta Cryst. (1991), A47, 655-685].                  #
#                                                                            #
# The current version of the core CIF dictionary is obtainable from          #
# ftp://ftp.iucr.org/pub/cif_core.dic. The current version number is 2.4.    #
#                                                                            #
# Software is freely available for graphical display of the structure(s) in  #
# this CIF.  For information consult the CIF home page http://www.iucr.org/  #
# cif/home.html                                                              #
#                                                                            #
# This file may be used for bona fide research purposes within the           #
# scientific community so long as proper attribution is given to the journal # 
# article from which it was obtained.                                        #
#                                                                            #
##############################################################################
                                             
data_global
_audit_creation_method     SHELXL-97
_journal_date_recd_electronic     2010-10-15
_journal_date_accepted     2010-11-10
_journal_name_full     'Acta Crystallographica, Section E'
_journal_year     2010
_journal_volume     66
_journal_issue     12
_journal_page_first     o3210
_journal_page_last     o3210
_journal_paper_category     QO
_journal_coeditor_code     LH5154
_publ_contact_author_name     'Qing-Guo Meng'
_publ_contact_author_address
;
School of Pharmacy,
Yantai University,
Yantai 264005,
People's Republic of China
;
_publ_contact_author_email     mqg@ytu.edu.cn
_publ_contact_author_fax     '86-535-6706066'
_publ_contact_author_phone     '86-535-6706022'
_publ_section_title
;\
(3<i>R</i>,6<i>R</i>,12<i>R</i>,20<i>S</i>,24<i>S</i>)-20,24-Epoxydammarane-3,\
6,12,25-tetraol dihydrate
;
loop_
    _publ_author_name
    _publ_author_footnote
    _publ_author_address
    'Qing-Guo Meng' ?
;
School of Pharmacy,
Yantai University,
Yantai 264005,
People's Republic of China
;
    'Lian-Dong Liu' ?
;
College of Chemistry
Chemical Engineering and Materials Science,
Shandong Normal University,
Jinan 250014,
People's Republic of China
;
    'Huan-Mei Guo' ?
;
Microscale Science Institute,
Weifang University,
Weifang 261061,
People's Republic of China
;
    'Yi Bi' ?
;
School of Pharmacy,
Yantai University,
Yantai 264005,
People's Republic of China
;
    'Liang Wang' ?
;
School of Pharmacy,
Yantai University,
Yantai 264005,
People's Republic of China
;
data_I
_audit_creation_method     SHELXL-97
_chemical_name_systematic
;
(3<i>R</i>,6<i>R</i>,12<i>R</i>,20<i>S</i>,24<i>S</i>)-
20,24-Epoxydammarane-3,6,12,25-tetraol dihydrate
;
_chemical_name_common     ?
_chemical_formula_moiety     'C30 H52 O5, 2(H2 O)'
_chemical_formula_sum     'C30 H56 O7'
_chemical_formula_iupac     'C30 H52 O5, 2H2 O'
_chemical_formula_weight     528.75
_chemical_melting_point     ?
_symmetry_cell_setting     orthorhombic
_symmetry_space_group_name_H-M     'P 21 21 21'
_symmetry_space_group_name_Hall     'P 2ac 2ab'
loop_
    _symmetry_equiv_pos_as_xyz
    'x, y, z'
    '-x+1/2, -y, z+1/2'
    '-x, y+1/2, -z+1/2'
    'x+1/2, -y+1/2, -z'
_cell_length_a     11.4575(15)
_cell_length_b     15.457(2)
_cell_length_c     16.726(2)
_cell_angle_alpha     90.00
_cell_angle_beta     90.00
_cell_angle_gamma     90.00
_cell_volume     2962.2(7)
_cell_formula_units_Z     4
_cell_measurement_reflns_used     5972
_cell_measurement_theta_min     2.435
_cell_measurement_theta_max     27.976
_cell_measurement_temperature     298(2)
_exptl_crystal_description     block
_exptl_crystal_colour     colourless
_exptl_crystal_size_max     0.51
_exptl_crystal_size_mid     0.38
_exptl_crystal_size_min     0.32
_exptl_crystal_density_diffrn     1.186
_exptl_crystal_density_meas     ?
_exptl_crystal_density_method     'not measured'
_exptl_crystal_F_000     1168
_exptl_absorpt_coefficient_mu     0.082
_exptl_absorpt_correction_type     none
_exptl_absorpt_process_details     ?
_exptl_absorpt_correction_T_min     ?
_exptl_absorpt_correction_T_max     ?
_exptl_special_details
;
;
_diffrn_ambient_temperature     298(2)
_diffrn_radiation_type     MoK\a
_diffrn_radiation_wavelength     0.71073
_diffrn_radiation_source     'fine-focus sealed tube'
_diffrn_radiation_monochromator     graphite
_diffrn_measurement_device_type     'Bruker SMART CCD'
_diffrn_measurement_method     '\f and \w'
_diffrn_detector_area_resol_mean     ?
_diffrn_reflns_number     15595
_diffrn_reflns_av_R_equivalents     0.0323
_diffrn_reflns_av_sigmaI/netI     0.0219
_diffrn_reflns_theta_min     2.15
_diffrn_reflns_theta_max     25.50
_diffrn_reflns_theta_full     25.50
_diffrn_measured_fraction_theta_max     0.997
_diffrn_measured_fraction_theta_full     0.997
_diffrn_reflns_limit_h_min     -13
_diffrn_reflns_limit_h_max     13
_diffrn_reflns_limit_k_min     -18
_diffrn_reflns_limit_k_max     18
_diffrn_reflns_limit_l_min     -10
_diffrn_reflns_limit_l_max     20
_diffrn_standards_number     ?
_diffrn_standards_interval_count     ?
_diffrn_standards_interval_time     ?
_diffrn_standards_decay_%     ?
_refine_special_details
;
Refinement of <i>F</i>^2^ against ALL reflections. The weighted <i>R</i>-factor
<i>wR</i> and goodness of fit <i>S</i> are based on <i>F</i>^2^, conventional
<i>R</i>-factors <i>R</i> are based on <i>F</i>, with <i>F</i> set to zero for
negative <i>F</i>^2^. The threshold expression of <i>F</i>^2^ >
\s(<i>F</i>^2^) is used only for calculating <i>R</i>-factors(gt) <i>etc</i>.
and is not relevant to the choice of reflections for refinement.
<i>R</i>-factors based on <i>F</i>^2^ are statistically about twice as large
as those based on <i>F</i>, and <i>R</i>- factors based on ALL data will be
even larger.
;
_reflns_number_total     3095
_reflns_number_gt     2768
_reflns_threshold_expression     I>2\s(I)
_refine_ls_structure_factor_coef     Fsqd
_refine_ls_matrix_type     full
_refine_ls_R_factor_all     0.0469
_refine_ls_R_factor_gt     0.0415
_refine_ls_wR_factor_gt     0.1035
_refine_ls_wR_factor_ref     0.1080
_refine_ls_goodness_of_fit_ref     1.045
_refine_ls_restrained_S_all     1.047
_refine_ls_number_reflns     3095
_refine_ls_number_parameters     346
_refine_ls_number_restraints     6
_refine_ls_hydrogen_treatment     constr
_refine_ls_weighting_scheme     calc
_refine_ls_weighting_details
         'calc w=1/[\s^2^(Fo^2^)+(0.0592P)^2^+0.5608P] where P=(Fo^2^+2Fc^2^)/3'
_atom_sites_solution_hydrogens     geom
_atom_sites_solution_primary     direct
_atom_sites_solution_secondary     difmap
_refine_ls_shift/su_max     0.000
_refine_ls_shift/su_mean     0.000
_refine_diff_density_max     0.184
_refine_diff_density_min     -0.163
_refine_ls_extinction_method     none
_refine_ls_extinction_coef     ?
loop_
    _atom_type_symbol
    _atom_type_description
    _atom_type_scat_dispersion_real
    _atom_type_scat_dispersion_imag
    _atom_type_scat_source
    'C' 'C' 0.0033 0.0000
                         'International Tables Vol C Tables 4.2.6.8 and 6.1.1.4'
    'H' 'H' 0.0000 0.0000
                         'International Tables Vol C Tables 4.2.6.8 and 6.1.1.4'
    'O' 'O' 0.0106 0.0000
                         'International Tables Vol C Tables 4.2.6.8 and 6.1.1.4'
_computing_data_collection     'SMART (Bruker, 1997)'
_computing_cell_refinement     'SAINT (Bruker, 1997)'
_computing_data_reduction     'SAINT (Bruker, 1997)'
_computing_structure_solution     'SHELXS97 (Sheldrick, 2008)'
_computing_structure_refinement     'SHELXL97 (Sheldrick, 2008)'
_computing_molecular_graphics     'SHELXTL (Sheldrick, 2008)'
_computing_publication_material     'SHELXTL (Sheldrick, 2008)'
loop_
    _atom_site_type_symbol
    _atom_site_label
    _atom_site_fract_x
    _atom_site_fract_y
    _atom_site_fract_z
    _atom_site_U_iso_or_equiv
    _atom_site_adp_type
    _atom_site_calc_flag
    _atom_site_refinement_flags
    _atom_site_occupancy
    _atom_site_disorder_assembly
    _atom_site_disorder_group
    C C1 0.7657(3) 0.50304(19) 0.18423(19) 0.0600(8) Uani d . 1 . .
    H H1A 0.7841 0.5541 0.1541 0.090 Uiso calc R 1 . .
    H H1B 0.8326 0.4859 0.2149 0.090 Uiso calc R 1 . .
    H H1C 0.7017 0.5149 0.2196 0.090 Uiso calc R 1 . .
    C C2 0.6080(2) 0.44716(19) 0.09599(19) 0.0546(7) Uani d . 1 . .
    H H2A 0.6027 0.5058 0.0774 0.082 Uiso calc R 1 . .
    H H2B 0.5531 0.4384 0.1386 0.082 Uiso calc R 1 . .
    H H2C 0.5904 0.4083 0.0528 0.082 Uiso calc R 1 . .
    C C3 0.7318(2) 0.42959(16) 0.12652(17) 0.0436(6) Uani d . 1 . .
    C C4 0.8223(2) 0.43365(17) 0.05835(17) 0.0453(6) Uani d . 1 . .
    H H4A 0.8999 0.4327 0.0831 0.054 Uiso calc R 1 . .
    C C5 0.8168(3) 0.35892(18) 0.00041(16) 0.0485(7) Uani d . 1 . .
    H H5A 0.8769 0.3658 -0.0400 0.058 Uiso calc R 1 . .
    H H5B 0.7417 0.3588 -0.0262 0.058 Uiso calc R 1 . .
    C C6 0.8343(3) 0.27323(17) 0.04358(15) 0.0437(6) Uani d . 1 . .
    H H6A 0.9126 0.2716 0.0654 0.052 Uiso calc R 1 . .
    H H6B 0.8276 0.2265 0.0051 0.052 Uiso calc R 1 . .
    C C7 0.7463(2) 0.25757(16) 0.11176(14) 0.0367(5) Uani d . 1 . .
    C C8 0.7455(2) 0.33919(15) 0.16833(15) 0.0370(5) Uani d . 1 . .
    H H8 0.8237 0.3405 0.1920 0.044 Uiso calc R 1 . .
    C C9 0.6270(2) 0.23805(18) 0.07120(16) 0.0452(6) Uani d . 1 . .
    H H9A 0.6200 0.2718 0.0232 0.068 Uiso calc R 1 . .
    H H9B 0.5648 0.2527 0.1072 0.068 Uiso calc R 1 . .
    H H9C 0.6227 0.1777 0.0581 0.068 Uiso calc R 1 . .
    C C10 0.6633(2) 0.32106(15) 0.23917(16) 0.0402(6) Uani d . 1 . .
    H H10 0.5864 0.3064 0.2173 0.048 Uiso calc R 1 . .
    C C11 0.7058(2) 0.24394(16) 0.28745(15) 0.0431(6) Uani d . 1 . .
    H H11A 0.6510 0.2339 0.3307 0.052 Uiso calc R 1 . .
    H H11B 0.7802 0.2589 0.3114 0.052 Uiso calc R 1 . .
    C C12 0.7209(2) 0.15891(15) 0.24068(14) 0.0363(5) Uani d . 1 . .
    C C13 0.5974(2) 0.12287(18) 0.22259(17) 0.0451(6) Uani d . 1 . .
    H H13A 0.5619 0.1035 0.2714 0.068 Uiso calc R 1 . .
    H H13B 0.6036 0.0752 0.1860 0.068 Uiso calc R 1 . .
    H H13C 0.5504 0.1676 0.1992 0.068 Uiso calc R 1 . .
    C C14 0.7921(2) 0.17999(15) 0.16346(15) 0.0359(5) Uani d . 1 . .
    H H14 0.8678 0.2000 0.1836 0.043 Uiso calc R 1 . .
    C C15 0.8217(2) 0.09726(16) 0.11639(15) 0.0416(6) Uani d . 1 . .
    H H15A 0.7500 0.0713 0.0970 0.050 Uiso calc R 1 . .
    H H15B 0.8690 0.1124 0.0704 0.050 Uiso calc R 1 . .
    C C16 0.8869(2) 0.03177(16) 0.16698(15) 0.0397(6) Uani d . 1 . .
    H H16 0.9597 0.0583 0.1856 0.048 Uiso calc R 1 . .
    C C17 0.8132(2) 0.00865(15) 0.23932(14) 0.0367(5) Uani d . 1 . .
    H H17 0.7367 -0.0091 0.2190 0.044 Uiso calc R 1 . .
    C C18 0.7928(2) 0.09115(16) 0.29063(15) 0.0404(6) Uani d . 1 . .
    C C19 0.9103(3) 0.12856(18) 0.32081(17) 0.0514(7) Uani d . 1 . .
    H H19A 0.8969 0.1624 0.3681 0.077 Uiso calc R 1 . .
    H H19B 0.9439 0.1645 0.2801 0.077 Uiso calc R 1 . .
    H H19C 0.9628 0.0820 0.3330 0.077 Uiso calc R 1 . .
    C C20 0.7324(3) 0.05094(18) 0.36378(15) 0.0518(7) Uani d . 1 . .
    H H20A 0.7330 0.0905 0.4088 0.062 Uiso calc R 1 . .
    H H20B 0.6523 0.0353 0.3516 0.062 Uiso calc R 1 . .
    C C21 0.8061(3) -0.02966(19) 0.38146(16) 0.0542(7) Uani d . 1 . .
    H H21A 0.7589 -0.0739 0.4068 0.065 Uiso calc R 1 . .
    H H21B 0.8705 -0.0153 0.4167 0.065 Uiso calc R 1 . .
    C C22 0.8527(2) -0.06215(16) 0.29903(15) 0.0414(6) Uani d . 1 . .
    H H22 0.9382 -0.0629 0.3008 0.050 Uiso calc R 1 . .
    C C23 0.8091(2) -0.15422(16) 0.28113(15) 0.0406(6) Uani d . 1 . .
    C C24 0.8690(3) -0.2194(2) 0.33484(18) 0.0605(8) Uani d . 1 . .
    H H24A 0.8404 -0.2763 0.3230 0.091 Uiso calc R 1 . .
    H H24B 0.8529 -0.2057 0.3897 0.091 Uiso calc R 1 . .
    H H24C 0.9517 -0.2174 0.3258 0.091 Uiso calc R 1 . .
    C C25 0.6758(2) -0.16592(19) 0.28239(19) 0.0530(7) Uani d . 1 . .
    H H25A 0.6509 -0.1916 0.3325 0.064 Uiso calc R 1 . .
    H H25B 0.6368 -0.1106 0.2759 0.064 Uiso calc R 1 . .
    C C26 0.6484(3) -0.2245(3) 0.2139(2) 0.0717(10) Uani d . 1 . .
    H H26A 0.5886 -0.1991 0.1803 0.086 Uiso calc R 1 . .
    H H26B 0.6202 -0.2798 0.2334 0.086 Uiso calc R 1 . .
    C C27 0.7600(2) -0.23660(17) 0.16702(16) 0.0441(6) Uani d . 1 . .
    H H27 0.7902 -0.2948 0.1777 0.053 Uiso calc R 1 . .
    C C28 0.7516(3) -0.22421(18) 0.07639(16) 0.0462(6) Uani d . 1 . .
    C C29 0.6604(3) -0.2842(2) 0.0421(2) 0.0706(9) Uani d . 1 . .
    H H29A 0.5848 -0.2681 0.0619 0.106 Uiso calc R 1 . .
    H H29B 0.6775 -0.3426 0.0577 0.106 Uiso calc R 1 . .
    H H29C 0.6609 -0.2800 -0.0152 0.106 Uiso calc R 1 . .
    C C30 0.8687(3) -0.2400(2) 0.03777(18) 0.0629(9) Uani d . 1 . .
    H H30A 0.8627 -0.2304 -0.0188 0.094 Uiso calc R 1 . .
    H H30B 0.8925 -0.2986 0.0475 0.094 Uiso calc R 1 . .
    H H30C 0.9253 -0.2011 0.0600 0.094 Uiso calc R 1 . .
    O O1 0.71201(17) -0.13798(12) 0.05889(13) 0.0524(5) Uani d . 1 . .
    H H1 0.7640 -0.1033 0.0693 0.079 Uiso calc R 1 . .
    O O2 0.84059(14) -0.17448(10) 0.19926(10) 0.0380(4) Uani d . 1 . .
    O O3 0.91541(18) -0.04074(11) 0.11696(11) 0.0491(5) Uani d . 1 . .
    H H3 0.8984 -0.0858 0.1401 0.074 Uiso calc R 1 . .
    O O4 0.64852(19) 0.39272(12) 0.29256(12) 0.0552(5) Uani d . 1 . .
    H H4 0.7100 0.4020 0.3161 0.083 Uiso calc R 1 . .
    O O5 0.81123(18) 0.51420(12) 0.01735(13) 0.0559(5) Uani d . 1 . .
    H H5 0.8679 0.5214 -0.0118 0.084 Uiso calc R 1 . .
    O O6 0.1664(2) 0.9510(2) 0.11289(16) 0.1016(10) Uani d D 1 . .
    H H6D 0.0926 0.9519 0.1058 0.122 Uiso d RD 1 . .
    H H7A 0.4471 0.4180 0.4365 0.122 Uiso d RD 1 . .
    H H6C 0.1989 0.9933 0.0921 0.122 Uiso d RD 1 . .
    H H7B 0.5268 0.4294 0.3756 0.122 Uiso d RD 1 . .
    O O7 0.5037(2) 0.44817(18) 0.42014(16) 0.0821(8) Uani d D 1 . .
loop_
    _atom_site_aniso_label
    _atom_site_aniso_U_11
    _atom_site_aniso_U_22
    _atom_site_aniso_U_33
    _atom_site_aniso_U_12
    _atom_site_aniso_U_13
    _atom_site_aniso_U_23
    C1 0.077(2) 0.0443(14) 0.0584(17) -0.0088(15) 0.0047(17) 0.0012(14)
    C2 0.0428(15) 0.0536(16) 0.0674(19) 0.0066(13) 0.0042(14) 0.0095(15)
    C3 0.0435(14) 0.0405(13) 0.0469(15) 0.0016(11) 0.0028(12) 0.0015(12)
    C4 0.0392(14) 0.0479(14) 0.0489(15) -0.0018(11) -0.0019(12) 0.0084(12)
    C5 0.0513(16) 0.0557(15) 0.0385(14) 0.0009(13) 0.0068(12) 0.0082(12)
    C6 0.0470(15) 0.0483(14) 0.0359(13) 0.0034(12) 0.0053(12) -0.0002(11)
    C7 0.0348(12) 0.0427(13) 0.0326(12) -0.0015(10) -0.0013(11) -0.0019(10)
    C8 0.0348(12) 0.0408(13) 0.0354(12) -0.0015(10) -0.0010(11) -0.0029(11)
    C9 0.0441(15) 0.0518(15) 0.0399(14) -0.0022(12) -0.0043(12) -0.0057(13)
    C10 0.0409(13) 0.0398(12) 0.0398(14) -0.0012(11) 0.0048(12) -0.0081(11)
    C11 0.0495(15) 0.0466(14) 0.0334(13) -0.0027(12) 0.0083(12) -0.0058(11)
    C12 0.0376(13) 0.0400(12) 0.0312(12) 0.0008(11) 0.0044(10) -0.0047(10)
    C13 0.0391(13) 0.0484(14) 0.0477(15) -0.0028(11) 0.0068(12) -0.0014(12)
    C14 0.0329(12) 0.0419(13) 0.0329(12) -0.0004(10) 0.0018(10) -0.0022(10)
    C15 0.0482(15) 0.0442(13) 0.0325(12) 0.0013(11) 0.0102(12) -0.0013(11)
    C16 0.0392(13) 0.0406(13) 0.0392(13) -0.0002(10) 0.0073(11) -0.0032(11)
    C17 0.0353(12) 0.0402(12) 0.0346(12) -0.0016(10) 0.0010(10) -0.0024(10)
    C18 0.0450(13) 0.0440(13) 0.0322(12) -0.0006(11) 0.0014(11) -0.0038(11)
    C19 0.0578(16) 0.0504(15) 0.0462(16) -0.0017(13) -0.0124(14) -0.0044(13)
    C20 0.0724(19) 0.0519(15) 0.0312(13) 0.0021(14) 0.0074(13) -0.0040(12)
    C21 0.072(2) 0.0576(16) 0.0334(13) 0.0012(15) 0.0019(14) 0.0001(13)
    C22 0.0397(13) 0.0500(14) 0.0345(12) -0.0008(11) -0.0013(11) 0.0006(11)
    C23 0.0420(13) 0.0451(13) 0.0349(13) 0.0025(11) 0.0070(11) 0.0045(11)
    C24 0.077(2) 0.0574(17) 0.0470(16) 0.0101(16) -0.0033(16) 0.0092(15)
    C25 0.0437(15) 0.0515(15) 0.0639(19) -0.0012(13) 0.0115(14) 0.0044(15)
    C26 0.0505(17) 0.106(3) 0.0582(19) -0.0272(18) 0.0041(16) 0.001(2)
    C27 0.0484(15) 0.0363(12) 0.0478(15) -0.0050(11) -0.0073(13) 0.0052(11)
    C28 0.0482(15) 0.0462(14) 0.0442(14) 0.0077(12) -0.0062(13) 0.0008(12)
    C29 0.075(2) 0.070(2) 0.067(2) -0.0067(18) -0.0228(19) -0.0056(18)
    C30 0.068(2) 0.075(2) 0.0459(16) 0.0217(17) 0.0027(15) -0.0087(16)
    O1 0.0506(11) 0.0523(11) 0.0543(11) 0.0097(9) -0.0071(10) 0.0098(10)
    O2 0.0353(8) 0.0418(9) 0.0370(9) 0.0006(7) 0.0022(8) 0.0003(8)
    O3 0.0587(11) 0.0409(9) 0.0476(10) 0.0016(9) 0.0195(10) -0.0005(9)
    O4 0.0682(13) 0.0476(10) 0.0500(12) 0.0035(10) 0.0078(10) -0.0130(9)
    O5 0.0558(13) 0.0523(11) 0.0595(12) -0.0010(9) 0.0062(10) 0.0165(10)
    O6 0.0586(15) 0.175(3) 0.0714(16) 0.0095(18) 0.0082(13) 0.021(2)
    O7 0.0564(13) 0.1091(19) 0.0807(16) -0.0227(13) 0.0062(12) -0.0208(16)
_geom_special_details
;
All e.s.d.'s (except the e.s.d. in the dihedral angle between two l.s. planes)
are estimated using the full covariance matrix. The cell e.s.d.'s are taken
into account individually in the estimation of e.s.d.'s in distances, angles
and torsion angles; correlations between e.s.d.'s in cell parameters are only
used when they are defined by crystal symmetry. An approximate (isotropic)
treatment of cell e.s.d.'s is used for estimating e.s.d.'s involving l.s.
planes.
;
loop_
    _geom_bond_atom_site_label_1
    _geom_bond_atom_site_label_2
    _geom_bond_site_symmetry_2
    _geom_bond_distance
    _geom_bond_publ_flag
    C1 C3 . 1.540(4) ?
    C1 H1A . 0.9600 ?
    C1 H1B . 0.9600 ?
    C1 H1C . 0.9600 ?
    C2 C3 . 1.532(4) ?
    C2 H2A . 0.9600 ?
    C2 H2B . 0.9600 ?
    C2 H2C . 0.9600 ?
    C3 C4 . 1.543(4) ?
    C3 C8 . 1.570(3) ?
    C4 O5 . 1.427(3) ?
    C4 C5 . 1.509(4) ?
    C4 H4A . 0.9800 ?
    C5 C6 . 1.522(4) ?
    C5 H5A . 0.9700 ?
    C5 H5B . 0.9700 ?
    C6 C7 . 1.541(3) ?
    C6 H6A . 0.9700 ?
    C6 H6B . 0.9700 ?
    C7 C9 . 1.555(3) ?
    C7 C14 . 1.569(3) ?
    C7 C8 . 1.577(3) ?
    C8 C10 . 1.539(3) ?
    C8 H8 . 0.9800 ?
    C9 H9A . 0.9600 ?
    C9 H9B . 0.9600 ?
    C9 H9C . 0.9600 ?
    C10 O4 . 1.433(3) ?
    C10 C11 . 1.520(4) ?
    C10 H10 . 0.9800 ?
    C11 C12 . 1.539(3) ?
    C11 H11A . 0.9700 ?
    C11 H11B . 0.9700 ?
    C12 C13 . 1.550(4) ?
    C12 C14 . 1.562(3) ?
    C12 C18 . 1.573(4) ?
    C13 H13A . 0.9600 ?
    C13 H13B . 0.9600 ?
    C13 H13C . 0.9600 ?
    C14 C15 . 1.539(3) ?
    C14 H14 . 0.9800 ?
    C15 C16 . 1.516(4) ?
    C15 H15A . 0.9700 ?
    C15 H15B . 0.9700 ?
    C16 O3 . 1.436(3) ?
    C16 C17 . 1.518(3) ?
    C16 H16 . 0.9800 ?
    C17 C22 . 1.549(3) ?
    C17 C18 . 1.555(3) ?
    C17 H17 . 0.9800 ?
    C18 C20 . 1.537(4) ?
    C18 C19 . 1.549(4) ?
    C19 H19A . 0.9600 ?
    C19 H19B . 0.9600 ?
    C19 H19C . 0.9600 ?
    C20 C21 . 1.534(4) ?
    C20 H20A . 0.9700 ?
    C20 H20B . 0.9700 ?
    C21 C22 . 1.561(4) ?
    C21 H21A . 0.9700 ?
    C21 H21B . 0.9700 ?
    C22 C23 . 1.538(4) ?
    C22 H22 . 0.9800 ?
    C23 O2 . 1.450(3) ?
    C23 C24 . 1.514(4) ?
    C23 C25 . 1.538(4) ?
    C24 H24A . 0.9600 ?
    C24 H24B . 0.9600 ?
    C24 H24C . 0.9600 ?
    C25 C26 . 1.494(5) ?
    C25 H25A . 0.9700 ?
    C25 H25B . 0.9700 ?
    C26 C27 . 1.511(4) ?
    C26 H26A . 0.9700 ?
    C26 H26B . 0.9700 ?
    C27 O2 . 1.437(3) ?
    C27 C28 . 1.531(4) ?
    C27 H27 . 0.9800 ?
    C28 O1 . 1.438(3) ?
    C28 C30 . 1.509(4) ?
    C28 C29 . 1.511(4) ?
    C29 H29A . 0.9600 ?
    C29 H29B . 0.9600 ?
    C29 H29C . 0.9600 ?
    C30 H30A . 0.9600 ?
    C30 H30B . 0.9600 ?
    C30 H30C . 0.9600 ?
    O1 H1 . 0.8200 ?
    O3 H3 . 0.8200 ?
    O4 H4 . 0.8200 ?
    O5 H5 . 0.8200 ?
    O6 H6D . 0.8537 ?
    O6 H6C . 0.8296 ?
    O7 H7A . 0.8443 ?
    O7 H7B . 0.8426 ?
loop_
    _geom_angle_atom_site_label_1
    _geom_angle_atom_site_label_2
    _geom_angle_atom_site_label_3
    _geom_angle_site_symmetry_1
    _geom_angle_site_symmetry_3
    _geom_angle
    _geom_angle_publ_flag
    C3 C1 H1A . . 109.5 ?
    C3 C1 H1B . . 109.5 ?
    H1A C1 H1B . . 109.5 ?
    C3 C1 H1C . . 109.5 ?
    H1A C1 H1C . . 109.5 ?
    H1B C1 H1C . . 109.5 ?
    C3 C2 H2A . . 109.5 ?
    C3 C2 H2B . . 109.5 ?
    H2A C2 H2B . . 109.5 ?
    C3 C2 H2C . . 109.5 ?
    H2A C2 H2C . . 109.5 ?
    H2B C2 H2C . . 109.5 ?
    C2 C3 C1 . . 108.2(2) ?
    C2 C3 C4 . . 111.7(2) ?
    C1 C3 C4 . . 105.3(2) ?
    C2 C3 C8 . . 113.5(2) ?
    C1 C3 C8 . . 110.6(2) ?
    C4 C3 C8 . . 107.3(2) ?
    O5 C4 C5 . . 110.8(2) ?
    O5 C4 C3 . . 109.3(2) ?
    C5 C4 C3 . . 114.5(2) ?
    O5 C4 H4A . . 107.3 ?
    C5 C4 H4A . . 107.3 ?
    C3 C4 H4A . . 107.3 ?
    C4 C5 C6 . . 110.9(2) ?
    C4 C5 H5A . . 109.5 ?
    C6 C5 H5A . . 109.5 ?
    C4 C5 H5B . . 109.5 ?
    C6 C5 H5B . . 109.5 ?
    H5A C5 H5B . . 108.1 ?
    C5 C6 C7 . . 113.7(2) ?
    C5 C6 H6A . . 108.8 ?
    C7 C6 H6A . . 108.8 ?
    C5 C6 H6B . . 108.8 ?
    C7 C6 H6B . . 108.8 ?
    H6A C6 H6B . . 107.7 ?
    C6 C7 C9 . . 106.4(2) ?
    C6 C7 C14 . . 108.0(2) ?
    C9 C7 C14 . . 112.7(2) ?
    C6 C7 C8 . . 108.8(2) ?
    C9 C7 C8 . . 114.3(2) ?
    C14 C7 C8 . . 106.43(19) ?
    C10 C8 C3 . . 116.3(2) ?
    C10 C8 C7 . . 108.65(19) ?
    C3 C8 C7 . . 116.4(2) ?
    C10 C8 H8 . . 104.7 ?
    C3 C8 H8 . . 104.7 ?
    C7 C8 H8 . . 104.7 ?
    C7 C9 H9A . . 109.5 ?
    C7 C9 H9B . . 109.5 ?
    H9A C9 H9B . . 109.5 ?
    C7 C9 H9C . . 109.5 ?
    H9A C9 H9C . . 109.5 ?
    H9B C9 H9C . . 109.5 ?
    O4 C10 C11 . . 108.2(2) ?
    O4 C10 C8 . . 114.3(2) ?
    C11 C10 C8 . . 110.8(2) ?
    O4 C10 H10 . . 107.8 ?
    C11 C10 H10 . . 107.8 ?
    C8 C10 H10 . . 107.8 ?
    C10 C11 C12 . . 115.8(2) ?
    C10 C11 H11A . . 108.3 ?
    C12 C11 H11A . . 108.3 ?
    C10 C11 H11B . . 108.3 ?
    C12 C11 H11B . . 108.3 ?
    H11A C11 H11B . . 107.4 ?
    C11 C12 C13 . . 107.6(2) ?
    C11 C12 C14 . . 107.51(19) ?
    C13 C12 C14 . . 113.0(2) ?
    C11 C12 C18 . . 111.0(2) ?
    C13 C12 C18 . . 110.0(2) ?
    C14 C12 C18 . . 107.74(19) ?
    C12 C13 H13A . . 109.5 ?
    C12 C13 H13B . . 109.5 ?
    H13A C13 H13B . . 109.5 ?
    C12 C13 H13C . . 109.5 ?
    H13A C13 H13C . . 109.5 ?
    H13B C13 H13C . . 109.5 ?
    C15 C14 C12 . . 111.37(19) ?
    C15 C14 C7 . . 115.3(2) ?
    C12 C14 C7 . . 116.13(19) ?
    C15 C14 H14 . . 104.1 ?
    C12 C14 H14 . . 104.1 ?
    C7 C14 H14 . . 104.1 ?
    C16 C15 C14 . . 112.2(2) ?
    C16 C15 H15A . . 109.2 ?
    C14 C15 H15A . . 109.2 ?
    C16 C15 H15B . . 109.2 ?
    C14 C15 H15B . . 109.2 ?
    H15A C15 H15B . . 107.9 ?
    O3 C16 C15 . . 107.9(2) ?
    O3 C16 C17 . . 114.01(19) ?
    C15 C16 C17 . . 109.1(2) ?
    O3 C16 H16 . . 108.5 ?
    C15 C16 H16 . . 108.5 ?
    C17 C16 H16 . . 108.5 ?
    C16 C17 C22 . . 121.2(2) ?
    C16 C17 C18 . . 109.29(19) ?
    C22 C17 C18 . . 105.51(18) ?
    C16 C17 H17 . . 106.7 ?
    C22 C17 H17 . . 106.7 ?
    C18 C17 H17 . . 106.7 ?
    C20 C18 C19 . . 106.4(2) ?
    C20 C18 C17 . . 100.10(19) ?
    C19 C18 C17 . . 110.8(2) ?
    C20 C18 C12 . . 117.1(2) ?
    C19 C18 C12 . . 112.3(2) ?
    C17 C18 C12 . . 109.37(19) ?
    C18 C19 H19A . . 109.5 ?
    C18 C19 H19B . . 109.5 ?
    H19A C19 H19B . . 109.5 ?
    C18 C19 H19C . . 109.5 ?
    H19A C19 H19C . . 109.5 ?
    H19B C19 H19C . . 109.5 ?
    C21 C20 C18 . . 103.5(2) ?
    C21 C20 H20A . . 111.1 ?
    C18 C20 H20A . . 111.1 ?
    C21 C20 H20B . . 111.1 ?
    C18 C20 H20B . . 111.1 ?
    H20A C20 H20B . . 109.0 ?
    C20 C21 C22 . . 106.2(2) ?
    C20 C21 H21A . . 110.5 ?
    C22 C21 H21A . . 110.5 ?
    C20 C21 H21B . . 110.5 ?
    C22 C21 H21B . . 110.5 ?
    H21A C21 H21B . . 108.7 ?
    C23 C22 C17 . . 115.7(2) ?
    C23 C22 C21 . . 111.0(2) ?
    C17 C22 C21 . . 104.0(2) ?
    C23 C22 H22 . . 108.6 ?
    C17 C22 H22 . . 108.6 ?
    C21 C22 H22 . . 108.6 ?
    O2 C23 C24 . . 107.7(2) ?
    O2 C23 C22 . . 107.6(2) ?
    C24 C23 C22 . . 110.7(2) ?
    O2 C23 C25 . . 103.6(2) ?
    C24 C23 C25 . . 111.3(2) ?
    C22 C23 C25 . . 115.4(2) ?
    C23 C24 H24A . . 109.5 ?
    C23 C24 H24B . . 109.5 ?
    H24A C24 H24B . . 109.5 ?
    C23 C24 H24C . . 109.5 ?
    H24A C24 H24C . . 109.5 ?
    H24B C24 H24C . . 109.5 ?
    C26 C25 C23 . . 105.6(2) ?
    C26 C25 H25A . . 110.6 ?
    C23 C25 H25A . . 110.6 ?
    C26 C25 H25B . . 110.6 ?
    C23 C25 H25B . . 110.6 ?
    H25A C25 H25B . . 108.7 ?
    C25 C26 C27 . . 107.1(2) ?
    C25 C26 H26A . . 110.3 ?
    C27 C26 H26A . . 110.3 ?
    C25 C26 H26B . . 110.3 ?
    C27 C26 H26B . . 110.3 ?
    H26A C26 H26B . . 108.5 ?
    O2 C27 C26 . . 105.5(2) ?
    O2 C27 C28 . . 109.2(2) ?
    C26 C27 C28 . . 116.4(3) ?
    O2 C27 H27 . . 108.5 ?
    C26 C27 H27 . . 108.5 ?
    C28 C27 H27 . . 108.5 ?
    O1 C28 C30 . . 110.1(2) ?
    O1 C28 C29 . . 105.9(2) ?
    C30 C28 C29 . . 110.6(3) ?
    O1 C28 C27 . . 109.7(2) ?
    C30 C28 C27 . . 110.4(2) ?
    C29 C28 C27 . . 110.1(3) ?
    C28 C29 H29A . . 109.5 ?
    C28 C29 H29B . . 109.5 ?
    H29A C29 H29B . . 109.5 ?
    C28 C29 H29C . . 109.5 ?
    H29A C29 H29C . . 109.5 ?
    H29B C29 H29C . . 109.5 ?
    C28 C30 H30A . . 109.5 ?
    C28 C30 H30B . . 109.5 ?
    H30A C30 H30B . . 109.5 ?
    C28 C30 H30C . . 109.5 ?
    H30A C30 H30C . . 109.5 ?
    H30B C30 H30C . . 109.5 ?
    C28 O1 H1 . . 109.5 ?
    C27 O2 C23 . . 109.80(19) ?
    C16 O3 H3 . . 109.5 ?
    C10 O4 H4 . . 109.5 ?
    C4 O5 H5 . . 109.5 ?
    H6D O6 H6C . . 111.9 ?
    H7A O7 H7B . . 109.7 ?
loop_
    _geom_torsion_atom_site_label_1
    _geom_torsion_atom_site_label_2
    _geom_torsion_atom_site_label_3
    _geom_torsion_atom_site_label_4
    _geom_torsion_site_symmetry_1
    _geom_torsion_site_symmetry_2
    _geom_torsion_site_symmetry_3
    _geom_torsion_site_symmetry_4
    _geom_torsion
    _geom_torsion_publ_flag
    C2 C3 C4 O5 . . . . 53.7(3) ?
    C1 C3 C4 O5 . . . . -63.5(3) ?
    C8 C3 C4 O5 . . . . 178.7(2) ?
    C2 C3 C4 C5 . . . . -71.3(3) ?
    C1 C3 C4 C5 . . . . 171.5(2) ?
    C8 C3 C4 C5 . . . . 53.7(3) ?
    O5 C4 C5 C6 . . . . 177.4(2) ?
    C3 C4 C5 C6 . . . . -58.4(3) ?
    C4 C5 C6 C7 . . . . 56.6(3) ?
    C5 C6 C7 C9 . . . . 72.3(3) ?
    C5 C6 C7 C14 . . . . -166.4(2) ?
    C5 C6 C7 C8 . . . . -51.3(3) ?
    C2 C3 C8 C10 . . . . -56.4(3) ?
    C1 C3 C8 C10 . . . . 65.4(3) ?
    C4 C3 C8 C10 . . . . 179.7(2) ?
    C2 C3 C8 C7 . . . . 73.7(3) ?
    C1 C3 C8 C7 . . . . -164.5(2) ?
    C4 C3 C8 C7 . . . . -50.2(3) ?
    C6 C7 C8 C10 . . . . -176.5(2) ?
    C9 C7 C8 C10 . . . . 64.7(3) ?
    C14 C7 C8 C10 . . . . -60.4(2) ?
    C6 C7 C8 C3 . . . . 49.8(3) ?
    C9 C7 C8 C3 . . . . -69.0(3) ?
    C14 C7 C8 C3 . . . . 165.9(2) ?
    C3 C8 C10 O4 . . . . -42.3(3) ?
    C7 C8 C10 O4 . . . . -176.0(2) ?
    C3 C8 C10 C11 . . . . -164.9(2) ?
    C7 C8 C10 C11 . . . . 61.4(3) ?
    O4 C10 C11 C12 . . . . 177.1(2) ?
    C8 C10 C11 C12 . . . . -56.9(3) ?
    C10 C11 C12 C13 . . . . -73.3(3) ?
    C10 C11 C12 C14 . . . . 48.7(3) ?
    C10 C11 C12 C18 . . . . 166.3(2) ?
    C11 C12 C14 C15 . . . . 174.7(2) ?
    C13 C12 C14 C15 . . . . -66.7(3) ?
    C18 C12 C14 C15 . . . . 55.1(3) ?
    C11 C12 C14 C7 . . . . -50.7(3) ?
    C13 C12 C14 C7 . . . . 68.0(3) ?
    C18 C12 C14 C7 . . . . -170.30(19) ?
    C6 C7 C14 C15 . . . . -52.5(3) ?
    C9 C7 C14 C15 . . . . 64.7(3) ?
    C8 C7 C14 C15 . . . . -169.2(2) ?
    C6 C7 C14 C12 . . . . 174.6(2) ?
    C9 C7 C14 C12 . . . . -68.1(3) ?
    C8 C7 C14 C12 . . . . 58.0(3) ?
    C12 C14 C15 C16 . . . . -56.1(3) ?
    C7 C14 C15 C16 . . . . 168.9(2) ?
    C14 C15 C16 O3 . . . . -177.17(19) ?
    C14 C15 C16 C17 . . . . 58.4(3) ?
    O3 C16 C17 C22 . . . . 54.6(3) ?
    C15 C16 C17 C22 . . . . 175.3(2) ?
    O3 C16 C17 C18 . . . . 177.5(2) ?
    C15 C16 C17 C18 . . . . -61.8(3) ?
    C16 C17 C18 C20 . . . . -173.0(2) ?
    C22 C17 C18 C20 . . . . -41.2(3) ?
    C16 C17 C18 C19 . . . . -60.9(3) ?
    C22 C17 C18 C19 . . . . 70.9(2) ?
    C16 C17 C18 C12 . . . . 63.4(3) ?
    C22 C17 C18 C12 . . . . -164.77(19) ?
    C11 C12 C18 C20 . . . . 70.8(3) ?
    C13 C12 C18 C20 . . . . -48.2(3) ?
    C14 C12 C18 C20 . . . . -171.7(2) ?
    C11 C12 C18 C19 . . . . -52.8(3) ?
    C13 C12 C18 C19 . . . . -171.8(2) ?
    C14 C12 C18 C19 . . . . 64.6(2) ?
    C11 C12 C18 C17 . . . . -176.3(2) ?
    C13 C12 C18 C17 . . . . 64.7(2) ?
    C14 C12 C18 C17 . . . . -58.9(2) ?
    C19 C18 C20 C21 . . . . -71.0(3) ?
    C17 C18 C20 C21 . . . . 44.4(3) ?
    C12 C18 C20 C21 . . . . 162.5(2) ?
    C18 C20 C21 C22 . . . . -32.0(3) ?
    C16 C17 C22 C23 . . . . -91.4(3) ?
    C18 C17 C22 C23 . . . . 143.9(2) ?
    C16 C17 C22 C21 . . . . 146.6(2) ?
    C18 C17 C22 C21 . . . . 21.9(3) ?
    C20 C21 C22 C23 . . . . -119.1(3) ?
    C20 C21 C22 C17 . . . . 6.0(3) ?
    C17 C22 C23 O2 . . . . 53.1(3) ?
    C21 C22 C23 O2 . . . . 171.4(2) ?
    C17 C22 C23 C24 . . . . 170.6(2) ?
    C21 C22 C23 C24 . . . . -71.2(3) ?
    C17 C22 C23 C25 . . . . -61.9(3) ?
    C21 C22 C23 C25 . . . . 56.3(3) ?
    O2 C23 C25 C26 . . . . 22.3(3) ?
    C24 C23 C25 C26 . . . . -93.1(3) ?
    C22 C23 C25 C26 . . . . 139.7(3) ?
    C23 C25 C26 C27 . . . . -7.6(4) ?
    C25 C26 C27 O2 . . . . -10.2(3) ?
    C25 C26 C27 C28 . . . . -131.4(3) ?
    O2 C27 C28 O1 . . . . -59.5(3) ?
    C26 C27 C28 O1 . . . . 59.7(3) ?
    O2 C27 C28 C30 . . . . 61.9(3) ?
    C26 C27 C28 C30 . . . . -178.8(3) ?
    O2 C27 C28 C29 . . . . -175.7(2) ?
    C26 C27 C28 C29 . . . . -56.4(3) ?
    C26 C27 O2 C23 . . . . 25.7(3) ?
    C28 C27 O2 C23 . . . . 151.5(2) ?
    C24 C23 O2 C27 . . . . 87.9(2) ?
    C22 C23 O2 C27 . . . . -152.78(19) ?
    C25 C23 O2 C27 . . . . -30.1(2) ?
loop_
    _geom_hbond_atom_site_label_D
    _geom_hbond_atom_site_label_H
    _geom_hbond_atom_site_label_A
    _geom_hbond_site_symmetry_A
    _geom_hbond_distance_DH
    _geom_hbond_distance_HA
    _geom_hbond_distance_DA
    _geom_hbond_angle_DHA
    O7 H7B O4 . 0.84 2.05 2.836(3) 155.3
    O6 H6C O5 4_465 0.83 2.24 2.791(3) 124.0
    O7 H7A O1 3_655 0.84 2.02 2.829(3) 160.4
    O6 H6D O3 1_465 0.85 2.04 2.879(3) 166.6
    O5 H5 O7 2_664 0.82 1.92 2.734(3) 173.5
    O4 H4 O6 3_645 0.82 2.00 2.795(3) 164.0
    O3 H3 O2 . 0.82 1.82 2.627(2) 170.0
    O1 H1 O3 . 0.82 2.14 2.938(3) 164.4
