# Supplementary material for: (3R,6R,12R,20S,24S)-20,24-Ep­oxy­dammarane-3,6,12,25-tetraol dihydrate
Source: Acta Crystallogr Sect E Struct Rep Online. 2010 Nov 17;66(Pt 12):o3210. doi: 10.1107/S1600536810046362 (PMC3011509; doi:10.1107/S1600536810046362)
Supplement: Supplementary file 2 [file e-66-o3210-Isup2.hkl]

# 
# h,k,l, Fc-squared, Fo-squared, sigma(Fo-squared) and status flag 
# 
data_I
_shelx_title ' 80617bm in P2(1)2(1)2(1)' 
_shelx_refln_list_code          4 
_shelx_F_calc_maximum      159.13 
_exptl_crystal_F_000      1168.00 
_reflns_d_resolution_high  0.8255 
 
loop_ 
 _symmetry_equiv_pos_as_xyz 
 'x, y, z' 
 '-x+1/2, -y, z+1/2' 
 '-x, y+1/2, -z+1/2' 
 'x+1/2, -y+1/2, -z' 
 
_cell_length_a    11.4575 
_cell_length_b    15.4573 
_cell_length_c    16.7261 
_cell_angle_alpha  90.000 
_cell_angle_beta   90.000 
_cell_angle_gamma  90.000 
 
_shelx_F_squared_multiplier     1.000 
 
loop_ 
 _refln_index_h 
 _refln_index_k 
 _refln_index_l 
 _refln_F_squared_calc 
 _refln_F_squared_meas 
 _refln_F_squared_sigma 
 _refln_observed_status 
   4   0   0     4332.53     4317.50    115.20 o 
   6   0   0     1792.56     1718.17     31.47 o 
   8   0   0        0.98        0.40      1.70 o 
  10   0   0        4.49       -1.61      3.60 o 
  12   0   0      295.71      312.69     17.23 o 
   1   1   0     4117.40     4032.61     48.56 o 
   2   1   0     2088.21     2134.83     54.48 o 
   3   1   0     1226.99     1219.93     20.24 o 
   4   1   0      677.02      761.21     10.57 o 
   5   1   0      524.77      471.50      7.29 o 
   6   1   0      716.08      669.30     10.18 o 
   7   1   0      199.89      179.34      6.81 o 
   8   1   0       60.00       49.18      2.67 o 
   9   1   0      348.14      332.48      8.59 o 
  10   1   0      477.11      440.84     13.53 o 
  11   1   0      136.69      107.22      7.13 o 
  12   1   0      115.46       87.72      7.27 o 
  13   1   0       49.52       52.00      6.25 o 
   0   2   0      607.82      505.76      7.55 o 
   1   2   0      217.46      246.39      6.94 o 
   2   2   0     3532.02     3553.29     36.54 o 
   3   2   0      466.26      477.57      6.99 o 
   4   2   0      717.42      667.02      9.56 o 
   5   2   0      512.30      505.86      8.81 o 
   6   2   0        1.98        1.26      1.31 o 
   7   2   0       71.71       70.33      2.83 o 
   8   2   0      503.51      480.11     12.35 o 
   9   2   0      338.57      330.83     12.44 o 
  10   2   0      888.43      862.83     20.99 o 
  11   2   0       18.14       25.04      4.42 o 
  12   2   0        0.90        2.75      3.21 o 
  13   2   0        0.75       -2.54      3.07 o 
   1   3   0    10898.96    11309.20    104.80 o 
   2   3   0       82.73       89.08      2.59 o 
   3   3   0      560.59      555.55      8.45 o 
   4   3   0     1055.24     1272.14     14.58 o 
   5   3   0        2.14        2.25      1.14 o 
   6   3   0      122.24      111.07      5.00 o 
   7   3   0       69.29       61.21      3.01 o 
   8   3   0        7.86        6.79      2.14 o 
   9   3   0      128.52      121.34      6.49 o 
  10   3   0        3.62        7.18      3.83 o 
  11   3   0      113.60       99.43      9.42 o 
  12   3   0       37.32       35.67      5.25 o 
  13   3   0       27.36       28.80      7.81 o 
   0   4   0    10023.13    10148.38    141.76 o 
   1   4   0     1182.67     1200.36     12.14 o 
   2   4   0     1363.69     1426.95     14.28 o 
   3   4   0      102.97      123.52      3.18 o 
   4   4   0       59.50       61.68      3.51 o 
   5   4   0      192.31      199.21      5.29 o 
   6   4   0        0.77        2.78      1.04 o 
   7   4   0      244.39      241.04     10.58 o 
   8   4   0      542.72      495.85     16.31 o 
   9   4   0      267.90      232.52      7.39 o 
  10   4   0      129.87      123.69      5.98 o 
  11   4   0        4.79        5.40      3.21 o 
  12   4   0        0.99        0.07      3.08 o 
  13   4   0       11.50       18.03      4.55 o 
   1   5   0      162.90      149.95      2.53 o 
   2   5   0     2015.73     2127.02     32.33 o 
   3   5   0      267.61      254.08      4.19 o 
   4   5   0      107.41       96.86      2.42 o 
   5   5   0      382.82      332.16      8.98 o 
   6   5   0      175.04      153.86      3.58 o 
   7   5   0        7.37        7.73      1.82 o 
   8   5   0     1071.45     1042.44     16.20 o 
   9   5   0      156.82      192.15      5.95 o 
  10   5   0      305.76      313.93     10.76 o 
  11   5   0        6.25        4.63      2.59 o 
  12   5   0        3.90        1.46      4.64 o 
  13   5   0       15.99       26.98      5.18 o 
   0   6   0      734.09      729.58     11.65 o 
   1   6   0      967.92     1114.30     11.86 o 
   2   6   0      590.64      583.04     16.61 o 
   3   6   0     4008.81     4192.81     49.83 o 
   4   6   0      107.67       83.79      6.04 o 
   5   6   0        1.38        2.18      0.95 o 
   6   6   0      298.36      320.93      6.88 o 
   7   6   0        0.26       -1.10      1.45 o 
   8   6   0     1087.33     1004.72     15.98 o 
   9   6   0      234.66      219.54      8.17 o 
  10   6   0      213.86      195.32      7.36 o 
  11   6   0       42.44       47.90      4.55 o 
  12   6   0        0.52        0.50      3.17 o 
  13   6   0       70.11       70.77      7.05 o 
   1   7   0        4.27        1.05      0.88 o 
   2   7   0      179.09      216.53      3.60 o 
   3   7   0      191.42      170.93      3.14 o 
   4   7   0      122.01      100.21      3.59 o 
   5   7   0       59.78       67.33      2.45 o 
   6   7   0      301.97      284.86      9.04 o 
   7   7   0      312.05      270.65      6.77 o 
   8   7   0        2.20        5.54      2.03 o 
   9   7   0      454.12      422.65      9.51 o 
  10   7   0      182.61      194.09      6.54 o 
  11   7   0       35.29       32.54      4.09 o 
  12   7   0        6.97        5.67      2.88 o 
   0   8   0      216.78      219.95      5.42 o 
   1   8   0       20.51       14.68      1.50 o 
   2   8   0     1095.12     1057.04     11.83 o 
   3   8   0      100.78       99.61      3.81 o 
   4   8   0       19.23       17.40      1.52 o 
   5   8   0      204.54      218.33      5.95 o 
   6   8   0      294.69      294.80     11.31 o 
   7   8   0      154.40      144.84      5.08 o 
   8   8   0        0.50        3.52      2.44 o 
   9   8   0       73.94       87.09      5.38 o 
  10   8   0       26.23       28.08      3.38 o 
  11   8   0        0.13        0.75      3.14 o 
  12   8   0       15.80       19.89      6.91 o 
   1   9   0       77.68       74.49      2.94 o 
   2   9   0       77.27       55.58      2.15 o 
   3   9   0       24.13       22.29      1.51 o 
   4   9   0      105.26      115.09      4.58 o 
   5   9   0      129.72      108.59      4.12 o 
   6   9   0      129.85      133.15      6.81 o 
   7   9   0      382.98      395.11      8.80 o 
   8   9   0      120.92       95.06      5.22 o 
   9   9   0       27.76       24.68      3.26 o 
  10   9   0        5.05        4.91      4.24 o 
  11   9   0        8.81       11.55      4.77 o 
  12   9   0        2.21       -1.86      4.16 o 
   0  10   0     2638.04     2829.66     40.51 o 
   1  10   0       96.94       83.48      3.54 o 
   2  10   0      160.61      177.18      3.74 o 
   3  10   0        6.71        8.52      1.26 o 
   4  10   0      179.00      175.66      5.17 o 
   5  10   0        1.76        3.49      1.73 o 
   6  10   0      244.90      214.69      6.19 o 
   7  10   0       51.45       48.96      3.60 o 
   8  10   0      126.83      127.08      6.50 o 
   9  10   0       19.46       11.20      3.48 o 
  10  10   0        0.81        2.59      3.03 o 
  11  10   0        0.19       -0.08      3.23 o 
   1  11   0      327.09      359.50      5.91 o 
   2  11   0       88.49       72.72      4.69 o 
   3  11   0       27.86       34.43      2.06 o 
   4  11   0       22.39       24.27      3.45 o 
   5  11   0      279.03      253.20     10.31 o 
   6  11   0        0.25        0.29      2.44 o 
   7  11   0      664.11      626.08     14.57 o 
   8  11   0       37.55       43.35      4.76 o 
   9  11   0       77.84       84.02      6.23 o 
  10  11   0      183.96      199.49      8.73 o 
  11  11   0        2.76        1.56      3.43 o 
   0  12   0      380.39      370.83      9.05 o 
   1  12   0      478.20      474.36      7.57 o 
   2  12   0     1817.11     1850.60     20.31 o 
   3  12   0     2000.37     1881.68     31.74 o 
   4  12   0      588.48      565.64     12.92 o 
   5  12   0      216.67      217.53      7.74 o 
   6  12   0      143.41      130.25      6.30 o 
   7  12   0       21.76       18.17      3.91 o 
   8  12   0       46.27       52.99      5.20 o 
   9  12   0       44.00       41.18      4.96 o 
  10  12   0       51.83       70.47      6.26 o 
   1  13   0        1.09       -2.12      1.41 o 
   2  13   0      141.52      130.95      4.21 o 
   3  13   0       22.94       21.91      3.27 o 
   4  13   0      222.15      207.51      7.62 o 
   5  13   0      142.39      133.63      6.35 o 
   6  13   0        2.53        2.84      2.65 o 
   7  13   0       48.68       46.56      4.92 o 
   8  13   0       69.44       85.22      6.27 o 
   9  13   0       16.95       16.44      3.76 o 
   0  14   0       47.58       52.81      4.99 o 
   1  14   0        7.11        2.78      1.83 o 
   2  14   0       31.00       36.95      3.84 o 
   3  14   0       10.53        7.81      2.91 o 
   4  14   0      117.93      109.45      6.91 o 
   5  14   0       17.58       14.03      3.41 o 
   6  14   0        0.90        5.95      3.00 o 
   7  14   0        6.14       10.21      3.48 o 
   8  14   0        3.20        1.18      4.12 o 
   9  14   0       43.21       49.04      5.47 o 
   1  15   0      473.83      507.45     12.23 o 
   2  15   0      331.05      325.40     12.02 o 
   3  15   0       41.02       41.70      4.32 o 
   4  15   0       21.75       25.64      3.85 o 
   5  15   0        0.11       -4.55      3.04 o 
   6  15   0       39.40       39.60      5.66 o 
   7  15   0        2.77        2.72      3.03 o 
   8  15   0       22.47       18.86      3.86 o 
   0  16   0        0.46       -2.45      2.86 o 
   1  16   0       15.24        8.92      3.46 o 
   2  16   0        0.93       -1.75      4.40 o 
   3  16   0       18.93       21.06      4.55 o 
   4  16   0        1.42       -4.25      3.25 o 
   5  16   0        1.35        0.76      3.42 o 
   6  16   0        7.13        8.82      3.32 o 
   7  16   0       46.73       66.64      6.05 o 
   1  17   0        2.62        2.20      3.41 o 
   2  17   0        9.87       13.60      4.25 o 
   3  17   0        0.56        1.47      3.38 o 
   4  17   0        6.02        3.13      3.98 o 
   5  17   0        1.25        6.50      4.18 o 
   1  18   0        0.41       11.27      5.59 o 
   2  18   0       26.08       40.99      5.97 o 
   3  18   0        1.08        1.12      3.35 o 
   1   0   1     1007.06     1023.98     17.46 o 
   2   0   1      454.22      457.92     12.03 o 
   3   0   1     3586.14     3783.08     43.71 o 
   4   0   1     1303.56     1291.34     16.21 o 
   5   0   1      158.25      176.41      3.83 o 
   6   0   1      238.95      243.36      5.03 o 
   7   0   1      142.55      110.74      3.54 o 
   8   0   1      121.10      121.81      3.90 o 
   9   0   1      270.68      249.55      9.40 o 
  10   0   1      288.32      252.67     12.45 o 
  11   0   1      150.34      146.91      8.03 o 
  12   0   1       69.58       72.16      6.70 o 
  13   0   1       70.64       80.49     11.46 o 
   1   1   1     2869.86     2985.62     25.88 o 
   2   1   1    11561.29    11939.24    102.91 o 
   3   1   1      311.99      339.35      6.00 o 
   4   1   1      517.95      479.96      6.70 o 
   5   1   1     4976.34     5294.01     43.83 o 
   6   1   1       72.60       52.66      2.05 o 
   7   1   1      253.56      259.39      4.21 o 
   8   1   1       22.78       25.54      1.69 o 
   9   1   1       93.16       85.27      3.17 o 
  10   1   1       10.24        9.96      2.37 o 
  11   1   1      120.37      119.68      5.27 o 
  12   1   1       12.17       11.00      2.67 o 
  13   1   1        7.61        4.43      2.65 o 
   0   2   1     9298.39     9623.14     97.66 o 
   1   2   1     5443.06     5320.59     40.52 o 
   2   2   1     2365.06     2328.65     32.29 o 
   3   2   1     6436.17     6652.17     53.83 o 
   4   2   1     1066.59     1176.16     10.15 o 
   5   2   1     1548.93     1730.86     15.83 o 
   6   2   1     2644.36     2807.92     25.07 o 
   7   2   1      420.51      429.51      6.38 o 
   8   2   1       45.11       41.19      2.10 o 
   9   2   1      115.12      116.22      4.04 o 
  10   2   1      589.68      566.23     12.41 o 
  11   2   1       37.11       31.24      3.58 o 
  12   2   1      197.53      186.58      6.72 o 
  13   2   1       18.07       15.30      3.06 o 
   0   3   1        0.02       -0.78      0.52 o 
   1   3   1    10139.30    10277.49     67.28 o 
   2   3   1     1569.45     1536.50     12.39 o 
   3   3   1      296.95      319.11      6.31 o 
   4   3   1     1188.27     1155.26     12.78 o 
   5   3   1     1527.04     1526.95     20.65 o 
   6   3   1       17.85       22.98      1.14 o 
   7   3   1      189.99      171.07      3.89 o 
   8   3   1      295.66      263.84      4.84 o 
   9   3   1      113.00      116.76      4.29 o 
  10   3   1       23.46       23.42      2.29 o 
  11   3   1        5.77        4.88      2.69 o 
  12   3   1       45.31       48.39      4.07 o 
  13   3   1       37.52       33.68      3.79 o 
   0   4   1      438.63      415.06      4.86 o 
   1   4   1      930.87     1024.27     14.53 o 
   2   4   1     2253.71     2285.61     17.13 o 
   3   4   1     1434.12     1522.09     12.37 o 
   4   4   1        8.92        9.42      1.04 o 
   5   4   1      143.19      159.92      3.02 o 
   6   4   1      535.92      543.05      5.59 o 
   7   4   1      187.51      185.64      4.23 o 
   8   4   1      447.78      442.62      6.70 o 
   9   4   1       90.13       79.13      5.09 o 
  10   4   1      106.30      106.81      3.84 o 
  11   4   1       39.84       36.72      3.11 o 
  12   4   1       51.31       49.61      4.17 o 
  13   4   1       10.84       11.31      2.89 o 
   0   5   1      589.41      583.37      6.67 o 
   1   5   1      280.96      318.78      2.96 o 
   2   5   1       75.35       65.82      2.57 o 
   3   5   1      602.92      625.87      6.89 o 
   4   5   1      721.46      788.90      8.53 o 
   5   5   1      379.34      410.65      4.48 o 
   6   5   1       99.43      108.51      2.42 o 
   7   5   1      495.61      456.44      9.57 o 
   8   5   1        7.57        4.47      1.34 o 
   9   5   1       65.13       63.65      2.88 o 
  10   5   1       32.06       35.94      2.53 o 
  11   5   1       76.34       66.97      3.53 o 
  12   5   1       79.69       90.14      5.17 o 
  13   5   1        6.53        5.92      2.58 o 
   0   6   1     5035.30     5029.21     47.67 o 
   1   6   1      761.57      793.98      6.29 o 
   2   6   1      436.60      408.14      4.84 o 
   3   6   1      434.08      424.01      4.42 o 
   4   6   1      461.82      449.02      4.63 o 
   5   6   1      321.24      341.64      3.95 o 
   6   6   1       60.07       54.67      1.87 o 
   7   6   1      329.01      321.98      5.42 o 
   8   6   1       20.02       18.75      1.78 o 
   9   6   1       50.83       51.19      2.76 o 
  10   6   1       11.72        9.83      1.88 o 
  11   6   1       77.70       73.75      3.72 o 
  12   6   1      127.03      136.45      5.95 o 
  13   6   1       52.83       59.78      4.75 o 
   0   7   1      174.36      178.25      9.15 o 
   1   7   1      815.04      826.77      6.68 o 
   2   7   1      316.60      302.32      3.17 o 
   3   7   1     1709.37     1766.96     13.47 o 
   4   7   1       24.94       28.54      1.16 o 
   5   7   1      566.89      603.07      7.22 o 
   6   7   1      129.17      122.46      3.01 o 
   7   7   1      740.86      738.07     13.55 o 
   8   7   1      113.97      108.16      3.46 o 
   9   7   1      171.46      162.97      4.11 o 
  10   7   1      143.47      148.56      4.37 o 
  11   7   1        5.26        6.13      1.85 o 
  12   7   1       99.48      101.22      5.32 o 
   0   8   1       95.34      103.91      2.55 o 
   1   8   1      173.10      213.45      2.67 o 
   2   8   1       53.71       57.78      1.48 o 
   3   8   1      704.32      789.36      6.65 o 
   4   8   1      134.60      138.85      2.43 o 
   5   8   1       71.97       76.41      2.18 o 
   6   8   1      353.80      329.54      5.59 o 
   7   8   1       40.09       39.32      2.22 o 
   8   8   1      464.43      471.97      7.08 o 
   9   8   1       10.77       11.47      1.86 o 
  10   8   1       52.87       62.07      3.34 o 
  11   8   1       10.80        9.86      2.49 o 
  12   8   1       21.67       27.79      4.28 o 
   0   9   1      464.61      533.74      7.15 o 
   1   9   1      175.16      185.90      3.38 o 
   2   9   1      217.10      222.79      3.59 o 
   3   9   1      752.42      738.39      6.89 o 
   4   9   1      120.29      109.05      2.49 o 
   5   9   1       95.42       96.63      2.74 o 
   6   9   1       40.66       40.70      2.17 o 
   7   9   1      231.40      216.00      4.50 o 
   8   9   1       28.82       25.25      2.33 o 
   9   9   1       36.23       37.47      3.03 o 
  10   9   1       16.72       19.85      2.89 o 
  11   9   1        7.79        9.65      2.59 o 
  12   9   1        5.55        4.91      3.28 o 
   0  10   1      306.59      306.03      5.13 o 
   1  10   1       21.49       12.94      1.02 o 
   2  10   1       44.50       49.68      1.72 o 
   3  10   1       52.09       54.47      1.57 o 
   4  10   1      600.03      592.52      9.12 o 
   5  10   1      836.06      793.52      9.99 o 
   6  10   1       97.84       87.12      3.29 o 
   7  10   1      263.71      250.01      5.44 o 
   8  10   1       16.51       21.10      2.35 o 
   9  10   1      133.71      138.08      4.52 o 
  10  10   1        9.88       13.48      2.66 o 
  11  10   1        5.92        6.75      2.71 o 
   0  11   1      542.33      544.69      7.77 o 
   1  11   1       28.63       30.74      1.43 o 
   2  11   1      413.31      411.54      4.54 o 
   3  11   1      562.96      558.74      6.89 o 
   4  11   1      964.66      877.27     14.21 o 
   5  11   1      924.74      873.78     11.14 o 
   6  11   1      135.12      135.95      4.00 o 
   7  11   1      127.66      123.29      4.00 o 
   8  11   1       52.98       56.09      3.61 o 
   9  11   1       42.14       49.05      3.69 o 
  10  11   1       20.96       18.67      2.86 o 
  11  11   1        6.45        7.46      2.96 o 
   0  12   1      502.23      485.43     14.16 o 
   1  12   1     1590.68     1635.88     12.97 o 
   2  12   1      255.48      256.38      5.48 o 
   3  12   1      370.47      339.36      5.97 o 
   4  12   1      244.87      235.18      4.98 o 
   5  12   1       87.74       85.88      3.33 o 
   6  12   1       35.91       35.03      2.88 o 
   7  12   1        5.41        6.62      2.02 o 
   8  12   1       17.44       17.83      2.65 o 
   9  12   1       23.04       23.51      2.94 o 
  10  12   1        9.74        6.47      2.40 o 
   0  13   1        5.88        4.69      1.81 o 
   1  13   1      334.23      338.05      4.61 o 
   2  13   1      147.50      173.69      4.28 o 
   3  13   1      190.55      179.42      5.11 o 
   4  13   1      104.79      108.57      4.01 o 
   5  13   1       10.78       10.13      2.15 o 
   6  13   1       57.55       61.32      3.61 o 
   7  13   1        6.38        7.79      2.27 o 
   8  13   1       16.46       21.85      2.81 o 
   9  13   1        9.92       15.86      2.68 o 
   0  14   1       13.89       16.19      3.44 o 
   1  14   1       27.39       34.02      1.97 o 
   2  14   1       83.08       79.07      3.88 o 
   3  14   1       71.82       75.08      3.57 o 
   4  14   1        8.09        5.64      1.93 o 
   5  14   1       33.21       39.98      3.07 o 
   6  14   1       36.90       46.55      3.39 o 
   7  14   1       46.35       52.31      3.74 o 
   8  14   1       32.69       33.26      3.24 o 
   9  14   1       77.52       70.76      4.41 o 
   0  15   1        0.18        0.09      2.10 o 
   1  15   1      133.02      132.52      4.01 o 
   2  15   1       63.99       77.40      4.07 o 
   3  15   1       47.57       50.45      3.65 o 
   4  15   1       12.06       13.04      2.60 o 
   5  15   1        9.45        4.19      2.28 o 
   6  15   1        6.18        8.43      2.26 o 
   7  15   1       16.24       21.05      2.89 o 
   8  15   1        2.78        1.87      2.04 o 
   0  16   1      210.99      230.25      8.00 o 
   1  16   1       39.18       44.07      3.75 o 
   2  16   1       19.37       18.59      2.90 o 
   3  16   1        5.13        5.13      3.99 o 
   4  16   1       64.28       73.35      4.40 o 
   5  16   1       16.39       14.49      2.84 o 
   6  16   1       32.65       36.91      3.74 o 
   7  16   1       19.71       25.13      3.39 o 
   0  17   1        1.21       -2.94      4.17 o 
   1  17   1       13.31       16.40      2.97 o 
   2  17   1        0.22        4.53      2.47 o 
   3  17   1       18.97       25.00      3.53 o 
   4  17   1       11.05       12.27      3.07 o 
   5  17   1       18.93       24.84      3.92 o 
   1  18   1       17.04       15.38      3.48 o 
   2  18   1       37.29       39.34      4.73 o 
   3  18   1       12.71       11.63      3.20 o 
   0   0   2    17468.97    16417.31    263.46 o 
   1   0   2    25323.67    22298.28    395.58 o 
   2   0   2     4375.80     4430.09     50.70 o 
   3   0   2      433.46      427.03      6.16 o 
   4   0   2      151.39       99.94      7.03 o 
   5   0   2     2155.25     2482.41     34.35 o 
   6   0   2       26.97       19.23      1.59 o 
   7   0   2     2163.60     2313.64     28.98 o 
   8   0   2       19.49       16.99      1.94 o 
   9   0   2       67.41       67.12      4.06 o 
  10   0   2       33.61       34.77      4.62 o 
  11   0   2       43.39       36.80      7.58 o 
  12   0   2        0.04        3.27      3.26 o 
  13   0   2       92.34       81.05     12.78 o 
   0   1   2      131.99       99.39      6.37 o 
   1   1   2    15005.75    15020.79    121.24 o 
   2   1   2    10949.58    11701.98    107.79 o 
   3   1   2     1555.09     1585.18     13.54 o 
   4   1   2     6009.93     6355.62     55.27 o 
   5   1   2     2609.01     2525.01     38.89 o 
   6   1   2     1368.12     1489.33     14.75 o 
   7   1   2      730.19      751.25      8.77 o 
   8   1   2       57.86       49.94      2.34 o 
   9   1   2      497.61      486.27     12.06 o 
  10   1   2      130.86      132.43      5.22 o 
  11   1   2       64.92       64.08      4.27 o 
  12   1   2        9.69        6.83      2.47 o 
  13   1   2       37.52       49.82      4.34 o 
   0   2   2      261.27      262.55      8.30 o 
   1   2   2     6747.84     6866.86     63.40 o 
   2   2   2      108.44      114.02      4.37 o 
   3   2   2     6217.52     6491.67     60.57 o 
   4   2   2     2291.51     2592.42     25.45 o 
   5   2   2       15.58       13.82      0.98 o 
   6   2   2      715.02      719.00     10.58 o 
   7   2   2      194.54      195.02      3.78 o 
   8   2   2      297.03      287.73      4.95 o 
   9   2   2      822.23      802.88     10.07 o 
  10   2   2      182.28      165.03      5.11 o 
  11   2   2      233.06      221.35     13.03 o 
  12   2   2       12.37       14.78      3.87 o 
  13   2   2        3.27        2.89      2.36 o 
   0   3   2      456.37      459.37     11.26 o 
   1   3   2      898.49      923.22      9.04 o 
   2   3   2     6213.02     6459.02     51.88 o 
   3   3   2       65.02       64.07      2.63 o 
   4   3   2      433.11      448.48     11.19 o 
   5   3   2     1229.24     1222.52     12.52 o 
   6   3   2      682.61      696.16      8.30 o 
   7   3   2      244.91      273.50      4.69 o 
   8   3   2      103.00       92.68      2.92 o 
   9   3   2       19.79       16.36      1.78 o 
  10   3   2       12.15        8.28      1.80 o 
  11   3   2       12.53       17.22      2.97 o 
  12   3   2       97.81      101.47      6.00 o 
  13   3   2        1.97        3.41      2.46 o 
   0   4   2     5972.25     6023.45    104.14 o 
   1   4   2     2564.05     2628.62     19.48 o 
   2   4   2     1950.23     2034.21     17.15 o 
   3   4   2      641.65      632.44      7.89 o 
   4   4   2     3098.60     3184.99     25.47 o 
   5   4   2      229.15      293.06      4.20 o 
   6   4   2      184.53      172.98      5.03 o 
   7   4   2     1045.77     1037.40     15.57 o 
   8   4   2      139.96      152.65      4.22 o 
   9   4   2      192.72      181.71      4.28 o 
  10   4   2        7.16        4.98      1.59 o 
  11   4   2       41.20       39.19      3.18 o 
  12   4   2       36.81       36.59      3.74 o 
  13   4   2       28.60       29.62      3.63 o 
   0   5   2      185.54      189.92      2.97 o 
   1   5   2     2401.89     2351.36     18.87 o 
   2   5   2     2176.70     2243.16     16.28 o 
   3   5   2      171.80      166.91      2.97 o 
   4   5   2      509.28      560.29      5.90 o 
   5   5   2     1357.04     1388.64     22.38 o 
   6   5   2      368.96      362.40      5.00 o 
   7   5   2     1101.94     1114.41     11.57 o 
   8   5   2       95.28       85.73      2.99 o 
   9   5   2       72.50       70.65      2.98 o 
  10   5   2       67.02       63.87      3.03 o 
  11   5   2       32.16       33.39      2.57 o 
  12   5   2       12.49       12.00      2.76 o 
  13   5   2        7.62       10.27      2.69 o 
   0   6   2     3760.16     4268.70     40.75 o 
   1   6   2       45.76       45.02      2.18 o 
   2   6   2     1843.96     2081.07     14.73 o 
   3   6   2      380.66      396.99      3.90 o 
   4   6   2      186.14      206.62      3.30 o 
   5   6   2       16.23       18.01      1.22 o 
   6   6   2      174.74      176.44      3.20 o 
   7   6   2      166.88      151.15      3.62 o 
   8   6   2       22.81       21.33      2.06 o 
   9   6   2        6.25        2.75      1.53 o 
  10   6   2      114.22      127.25      3.99 o 
  11   6   2       27.72       35.17      2.72 o 
  12   6   2       79.14       79.38      5.30 o 
  13   6   2       54.28       63.67      6.96 o 
   0   7   2       74.59       97.65      2.32 o 
   1   7   2       62.23       62.53      1.46 o 
   2   7   2      300.25      299.80      3.16 o 
   3   7   2      402.18      397.85      4.33 o 
   4   7   2      108.20      108.24      1.94 o 
   5   7   2       57.04       51.03      2.81 o 
   6   7   2       36.77       30.43      1.60 o 
   7   7   2       53.33       42.39      2.73 o 
   8   7   2      107.63      101.64      3.40 o 
   9   7   2      682.40      652.57      9.47 o 
  10   7   2        4.70        5.91      1.90 o 
  11   7   2       64.25       70.04      4.19 o 
  12   7   2       97.68      103.21      6.58 o 
   0   8   2      283.72      285.98      4.52 o 
   1   8   2      416.26      406.53      4.54 o 
   2   8   2      487.72      506.62      4.75 o 
   3   8   2     1679.62     1775.11     13.74 o 
   4   8   2      560.65      546.23      7.41 o 
   5   8   2      509.09      522.66     11.99 o 
   6   8   2      305.77      303.88      7.19 o 
   7   8   2       27.73       27.70      1.98 o 
   8   8   2       20.12       24.12      2.05 o 
   9   8   2      188.45      164.25      5.00 o 
  10   8   2      160.10      159.55      5.35 o 
  11   8   2       48.16       49.87      3.57 o 
  12   8   2       11.17       15.73      2.77 o 
   0   9   2       93.27      108.07      3.87 o 
   1   9   2      239.80      234.28      3.25 o 
   2   9   2     1045.93     1118.56      9.92 o 
   3   9   2       30.12       40.86      1.40 o 
   4   9   2       77.19       78.33      2.99 o 
   5   9   2      298.77      275.14      5.09 o 
   6   9   2      598.92      576.88      9.68 o 
   7   9   2        6.64        7.74      1.86 o 
   8   9   2      347.52      331.88      6.40 o 
   9   9   2       59.84       60.18      3.52 o 
  10   9   2       88.34       88.13      4.25 o 
  11   9   2        4.87        5.60      2.21 o 
  12   9   2        3.36       -0.50      2.06 o 
   0  10   2      215.43      196.13      4.19 o 
   1  10   2      169.02      163.12      2.85 o 
   2  10   2       12.27        7.93      0.89 o 
   3  10   2      151.80      165.25      2.88 o 
   4  10   2      254.34      238.70      4.27 o 
   5  10   2      203.41      182.50      4.28 o 
   6  10   2       29.81       36.73      2.65 o 
   7  10   2      558.42      500.47      8.06 o 
   8  10   2       78.31       77.29      3.55 o 
   9  10   2       54.43       61.26      3.45 o 
  10  10   2        4.64        6.72      2.46 o 
  11  10   2       13.59       19.17      3.69 o 
   0  11   2        1.40        4.93      1.61 o 
   1  11   2       86.17       95.98      2.14 o 
   2  11   2      142.76      139.50      3.43 o 
   3  11   2      363.87      350.63      6.79 o 
   4  11   2      569.61      533.85      9.73 o 
   5  11   2       49.21       46.49      2.64 o 
   6  11   2      473.82      462.26      7.61 o 
   7  11   2       33.98       42.45      2.93 o 
   8  11   2       97.57       89.14      3.82 o 
   9  11   2       44.71       44.24      3.14 o 
  10  11   2        1.63        2.82      2.43 o 
  11  11   2       78.56       96.64      5.58 o 
   0  12   2      765.40      771.96     16.33 o 
   1  12   2      356.24      355.32      8.96 o 
   2  12   2      830.09      784.21      9.18 o 
   3  12   2      380.35      355.94     11.29 o 
   4  12   2      293.36      304.20      5.77 o 
   5  12   2       45.67       41.26      2.61 o 
   6  12   2       95.28       86.79      3.53 o 
   7  12   2       43.94       47.36      3.27 o 
   8  12   2       72.93       75.49      4.14 o 
   9  12   2      150.39      149.58      5.43 o 
  10  12   2       13.65       22.09      3.26 o 
   0  13   2      465.87      457.23      8.30 o 
   1  13   2      334.67      334.57      5.72 o 
   2  13   2      143.75      151.79      3.68 o 
   3  13   2       73.20       66.53      2.96 o 
   4  13   2      166.10      163.44      4.36 o 
   5  13   2      163.95      157.25      4.37 o 
   6  13   2       39.19       41.50      3.18 o 
   7  13   2      365.11      359.34      8.14 o 
   8  13   2        6.53        6.23      2.33 o 
   9  13   2       28.94       28.03      3.21 o 
   0  14   2      400.65      397.52      7.82 o 
   1  14   2       22.31       23.95      1.95 o 
   2  14   2      139.81      137.16      3.99 o 
   3  14   2      224.74      224.50      5.59 o 
   4  14   2       17.32       21.42      2.72 o 
   5  14   2       44.66       44.89      3.22 o 
   6  14   2       95.19      103.09      4.46 o 
   7  14   2       51.72       55.70      3.74 o 
   8  14   2       32.72       38.82      3.45 o 
   9  14   2        0.48        2.97      2.23 o 
   0  15   2      277.93      301.29      7.36 o 
   1  15   2       64.32       53.14      2.88 o 
   2  15   2       26.22       29.26      3.06 o 
   3  15   2      135.88      132.42      4.99 o 
   4  15   2       69.82       66.12      4.17 o 
   5  15   2      124.28      132.09      6.39 o 
   6  15   2       12.00       10.49      2.70 o 
   7  15   2       14.61       14.13      2.92 o 
   8  15   2       19.21       23.68      2.95 o 
   0  16   2        2.07        6.27      2.77 o 
   1  16   2       20.58       23.53      3.59 o 
   2  16   2       36.11       36.00      3.27 o 
   3  16   2       63.05       62.70      4.58 o 
   4  16   2        8.63       10.05      2.62 o 
   5  16   2        0.82        0.76      2.19 o 
   6  16   2        1.53        1.61      2.36 o 
   7  16   2        9.83       12.38      2.86 o 
   0  17   2        2.45        5.86      5.02 o 
   1  17   2        5.53        9.48      3.04 o 
   2  17   2       18.63       27.74      3.51 o 
   3  17   2        6.44        7.94      2.81 o 
   4  17   2       15.21       18.16      3.42 o 
   5  17   2        0.21        3.70      2.47 o 
   1  18   2        3.28       -1.56      3.23 o 
   2  18   2       44.95       56.73      4.68 o 
   3  18   2       10.48       10.62      2.96 o 
   1   0   3      616.56      595.96     11.78 o 
   2   0   3     2064.43     2141.36     34.79 o 
   3   0   3     6785.72     7007.60     79.84 o 
   4   0   3        0.30        1.59      0.77 o 
   5   0   3      252.51      231.13     10.95 o 
   6   0   3       22.02       11.39      1.39 o 
   7   0   3        4.40        0.88      1.27 o 
   8   0   3       41.04       36.88      2.41 o 
   9   0   3      735.26      679.52     13.82 o 
  10   0   3       60.28       65.63      7.39 o 
  11   0   3       88.52       87.73      7.15 o 
  12   0   3       21.72       17.50      4.30 o 
  13   0   3        9.63       13.11      4.88 o 
   0   1   3      317.68      333.57     23.22 o 
   1   1   3      889.60      856.20     11.24 o 
   2   1   3      391.73      429.94      4.96 o 
   3   1   3     2285.59     2309.15     22.25 o 
   4   1   3     5272.42     5865.50     67.39 o 
   5   1   3     1847.50     1972.64     17.21 o 
   6   1   3      358.75      350.07      4.40 o 
   7   1   3      240.05      256.71      4.74 o 
   8   1   3      654.02      648.47      8.54 o 
   9   1   3       96.78       93.37      4.55 o 
  10   1   3      103.71       90.26      8.28 o 
  11   1   3      113.41      109.03      6.64 o 
  12   1   3       28.56       31.18      3.58 o 
  13   1   3       47.02       47.55      5.42 o 
   0   2   3     2936.07     3112.91     41.35 o 
   1   2   3     1981.19     1889.37     17.59 o 
   2   2   3      287.50      296.64      3.24 o 
   3   2   3      223.69      217.40      5.36 o 
   4   2   3     5668.54     6259.31     60.36 o 
   5   2   3     1934.44     2191.41     20.33 o 
   6   2   3     3014.46     3249.70     42.27 o 
   7   2   3      667.58      720.22      9.37 o 
   8   2   3       34.84       31.21      1.93 o 
   9   2   3      236.95      229.23      4.64 o 
  10   2   3      413.52      407.40      8.18 o 
  11   2   3       98.64       93.44      4.91 o 
  12   2   3       17.46       20.96      3.13 o 
  13   2   3       17.17       11.60      2.95 o 
   0   3   3      195.46      201.25      3.78 o 
   1   3   3     1943.44     1978.24     23.86 o 
   2   3   3      376.26      348.94      4.10 o 
   3   3   3      510.64      521.86      7.36 o 
   4   3   3      491.63      497.24      5.91 o 
   5   3   3     1440.71     1524.65     14.97 o 
   6   3   3       45.13       41.94      2.51 o 
   7   3   3      119.44      105.74      2.91 o 
   8   3   3       14.18       14.74      1.63 o 
   9   3   3       49.67       40.58      2.34 o 
  10   3   3        1.81       -0.03      1.50 o 
  11   3   3       36.12       35.69      4.03 o 
  12   3   3        5.02        3.80      2.34 o 
  13   3   3       45.96       54.92      4.58 o 
   0   4   3    12565.94    13116.96    148.83 o 
   1   4   3      101.50       85.32      6.78 o 
   2   4   3      451.01      402.89      8.92 o 
   3   4   3      568.34      598.42     10.63 o 
   4   4   3     2247.45     2395.22     22.16 o 
   5   4   3     1563.92     1756.62     17.07 o 
   6   4   3     1010.36     1011.51     11.07 o 
   7   4   3      342.56      336.44      6.69 o 
   8   4   3      812.08      816.83      9.40 o 
   9   4   3      285.21      255.80      5.40 o 
  10   4   3      102.91      104.14      4.04 o 
  11   4   3      214.09      187.21      6.36 o 
  12   4   3       73.20       77.36      5.77 o 
  13   4   3       44.42       42.35      4.11 o 
   0   5   3      108.97      116.73      4.89 o 
   1   5   3     3590.00     3774.29     33.29 o 
   2   5   3     1706.82     1827.91     16.85 o 
   3   5   3     1014.94     1043.34      9.89 o 
   4   5   3     2191.57     2429.44     22.57 o 
   5   5   3       16.21       15.02      1.20 o 
   6   5   3      193.19      213.98      3.73 o 
   7   5   3      190.94      178.84      4.89 o 
   8   5   3      121.71      114.66      4.01 o 
   9   5   3      211.01      208.97      4.67 o 
  10   5   3       81.06       77.18      3.25 o 
  11   5   3       28.60       31.78      2.77 o 
  12   5   3       63.59       56.31      4.37 o 
  13   5   3        2.52        3.75      4.21 o 
   0   6   3     2215.15     2400.72     25.82 o 
   1   6   3      625.60      647.71     10.35 o 
   2   6   3      484.92      528.23      4.83 o 
   3   6   3     1301.93     1360.41     13.88 o 
   4   6   3       80.68       87.10      1.88 o 
   5   6   3      103.54       95.49      3.06 o 
   6   6   3      125.39      116.40      2.76 o 
   7   6   3       56.85       46.47      2.09 o 
   8   6   3       24.46       24.84      2.23 o 
   9   6   3      220.07      195.73      7.16 o 
  10   6   3       27.91       35.43      2.61 o 
  11   6   3      118.27      117.58      4.87 o 
  12   6   3       72.54       79.19      5.88 o 
   0   7   3     2505.90     2842.36     28.05 o 
   1   7   3      179.83      164.75      2.21 o 
   2   7   3      988.50     1035.92     12.36 o 
   3   7   3      599.06      599.79      5.50 o 
   4   7   3       52.55       58.79      2.30 o 
   5   7   3      119.17      129.03      2.66 o 
   6   7   3      141.08      121.41      2.75 o 
   7   7   3      166.78      155.71      3.82 o 
   8   7   3       41.82       43.29      2.76 o 
   9   7   3       37.74       39.57      2.93 o 
  10   7   3       83.80       81.56      4.70 o 
  11   7   3       17.76       20.84      2.71 o 
  12   7   3       62.04       63.79      6.11 o 
   0   8   3      175.47      162.74      3.50 o 
   1   8   3       98.09       90.11      1.73 o 
   2   8   3      510.18      538.31      5.20 o 
   3   8   3      469.93      495.27      4.94 o 
   4   8   3      169.40      179.32      3.31 o 
   5   8   3       80.99       82.45      2.27 o 
   6   8   3        8.88       11.92      1.46 o 
   7   8   3      124.50      139.63      4.15 o 
   8   8   3        2.50        2.36      1.63 o 
   9   8   3      108.30       99.89      4.15 o 
  10   8   3      116.61      127.21      4.68 o 
  11   8   3      101.89      106.64      4.71 o 
  12   8   3       51.18       59.25      4.03 o 
   0   9   3        9.85       10.47      1.59 o 
   1   9   3     1266.94     1344.78     10.49 o 
   2   9   3       17.11       27.94      1.86 o 
   3   9   3      515.59      505.55      9.37 o 
   4   9   3       89.56       86.87      2.57 o 
   5   9   3       63.29       63.30      2.45 o 
   6   9   3       57.39       51.23      2.60 o 
   7   9   3       18.22       18.92      2.04 o 
   8   9   3      128.69      121.10      4.54 o 
   9   9   3      142.36      133.43      4.67 o 
  10   9   3       31.96       36.12      3.16 o 
  11   9   3       35.75       33.77      3.20 o 
   0  10   3      931.01      968.90     18.02 o 
   1  10   3      187.09      177.01      2.79 o 
   2  10   3      270.94      278.43      3.68 o 
   3  10   3        9.51       11.79      1.21 o 
   4  10   3      136.68      121.17      3.10 o 
   5  10   3       60.10       53.95      2.78 o 
   6  10   3       13.22       12.50      1.93 o 
   7  10   3      167.37      170.49      4.57 o 
   8  10   3      131.40      136.01      6.39 o 
   9  10   3       81.78       92.94      4.66 o 
  10  10   3       16.07       19.77      2.59 o 
  11  10   3        4.41        6.07      2.20 o 
   0  11   3        0.00        1.84      2.24 o 
   1  11   3     1009.43     1046.04     13.56 o 
   2  11   3      195.37      206.87      3.27 o 
   3  11   3      117.00      116.93      3.50 o 
   4  11   3       64.93       68.89      2.61 o 
   5  11   3       66.47       73.93      3.11 o 
   6  11   3       93.86       99.34      3.76 o 
   7  11   3       88.99       87.60      3.63 o 
   8  11   3       47.73       45.10      3.26 o 
   9  11   3       48.19       41.88      3.34 o 
  10  11   3       72.11       83.89      5.20 o 
  11  11   3       18.06       29.47      3.63 o 
   0  12   3      732.29      701.11     13.39 o 
   1  12   3       33.48       29.30      1.87 o 
   2  12   3      195.03      190.71      6.38 o 
   3  12   3       68.02       69.25      2.89 o 
   4  12   3       27.71       22.92      2.15 o 
   5  12   3      293.32      284.50      5.75 o 
   6  12   3        4.34        3.63      1.70 o 
   7  12   3      213.27      211.11      5.29 o 
   8  12   3        5.74        6.46      1.98 o 
   9  12   3       27.03       28.85      3.44 o 
  10  12   3       13.57       16.36      3.18 o 
   0  13   3       25.39       26.05      2.59 o 
   1  13   3       54.32       47.90      2.16 o 
   2  13   3      115.26      110.94      4.53 o 
   3  13   3        2.66        3.87      1.57 o 
   4  13   3       13.18       17.22      2.91 o 
   5  13   3       89.89       91.35      3.60 o 
   6  13   3        3.71        4.28      1.71 o 
   7  13   3       36.14       31.89      3.28 o 
   8  13   3       36.44       30.76      3.18 o 
   9  13   3       11.62       16.00      3.01 o 
   0  14   3       19.03       23.41      2.65 o 
   1  14   3      137.82      133.21      3.61 o 
   2  14   3      608.77      586.51      8.75 o 
   3  14   3      284.72      296.54      6.54 o 
   4  14   3      251.72      233.98      5.93 o 
   5  14   3       60.81       63.75      4.11 o 
   6  14   3       24.46       22.97      3.83 o 
   7  14   3       28.30       35.54      3.25 o 
   8  14   3        3.94        5.12      2.27 o 
   0  15   3      156.06      149.16      6.31 o 
   1  15   3       82.40       86.88      3.24 o 
   2  15   3       44.86       46.03      3.13 o 
   3  15   3       76.72       73.39      4.18 o 
   4  15   3       32.91       40.79      3.48 o 
   5  15   3       54.37       53.10      3.98 o 
   6  15   3       49.24       56.00      4.20 o 
   7  15   3        6.97        2.42      3.45 o 
   8  15   3        6.34        6.24      3.27 o 
   0  16   3       41.83       44.06      4.34 o 
   1  16   3       38.83       42.22      3.08 o 
   2  16   3       64.00       71.52      5.01 o 
   3  16   3       25.55       24.55      3.03 o 
   4  16   3       71.04       81.66      4.81 o 
   5  16   3       25.88       30.57      3.47 o 
   6  16   3      133.31      143.01      5.94 o 
   0  17   3        0.17        2.03      3.03 o 
   1  17   3        2.17        0.47      2.68 o 
   2  17   3       32.49       35.24      3.35 o 
   3  17   3       17.75       22.80      4.54 o 
   4  17   3       24.92       26.47      3.26 o 
   5  17   3      133.43      140.15      6.00 o 
   1  18   3       16.34       24.02      4.89 o 
   2  18   3       25.20       36.87      4.62 o 
   3  18   3        5.69        3.36      2.66 o 
   0   0   4       42.20       47.23      2.41 o 
   1   0   4    13214.12    13635.79    175.74 o 
   2   0   4      653.26      692.40     18.70 o 
   3   0   4     1169.15     1228.08     17.73 o 
   4   0   4     2887.66     3055.06     41.45 o 
   5   0   4     1765.60     1916.19     23.82 o 
   6   0   4     4953.40     5677.35     66.27 o 
   7   0   4      239.07      269.49      6.60 o 
   8   0   4     1338.97     1326.04     23.95 o 
   9   0   4      133.64      142.86     14.02 o 
  10   0   4       38.19       41.91      5.04 o 
  11   0   4       32.13       24.72      4.48 o 
  12   0   4       30.40       31.68      4.93 o 
  13   0   4       14.20       14.55      4.45 o 
   0   1   4     1723.79     1789.85     24.60 o 
   1   1   4      386.12      413.13      8.06 o 
   2   1   4      254.49      279.18      3.67 o 
   3   1   4      197.05      186.39      6.53 o 
   4   1   4     3623.74     3744.66     33.12 o 
   5   1   4     1091.82     1122.94     12.10 o 
   6   1   4       68.04       67.96      2.00 o 
   7   1   4      263.91      273.50      5.92 o 
   8   1   4       66.96       64.28      2.77 o 
   9   1   4      182.86      182.40      5.79 o 
  10   1   4        2.44        1.49      1.97 o 
  11   1   4      128.83      126.85      5.40 o 
  12   1   4        7.01        6.60      2.53 o 
  13   1   4       62.48       71.65      5.04 o 
   0   2   4    11136.56    11277.40    182.99 o 
   1   2   4     2284.18     2475.71     23.65 o 
   2   2   4     1526.39     1558.16     26.09 o 
   3   2   4       51.18       68.64      3.34 o 
   4   2   4     1372.14     1580.31     14.94 o 
   5   2   4      158.19      177.52      4.85 o 
   6   2   4      219.86      233.50      4.18 o 
   7   2   4      268.94      257.04     12.31 o 
   8   2   4       94.00      103.44      5.61 o 
   9   2   4      184.93      165.05      3.96 o 
  10   2   4       19.63       20.56      2.49 o 
  11   2   4       35.45       32.56      3.50 o 
  12   2   4       12.37       13.20      2.83 o 
  13   2   4        7.10        4.71      2.60 o 
   0   3   4      360.01      355.12      6.12 o 
   1   3   4     1405.94     1486.42     22.51 o 
   2   3   4      872.81      882.07      8.15 o 
   3   3   4       92.00      116.23      3.94 o 
   4   3   4      194.98      175.67      3.05 o 
   5   3   4      845.15      886.79      8.75 o 
   6   3   4      898.99      913.53     11.97 o 
   7   3   4      252.47      246.76      7.19 o 
   8   3   4      607.25      574.27     10.12 o 
   9   3   4      324.26      304.38      8.88 o 
  10   3   4      186.97      182.98      4.83 o 
  11   3   4       14.82       10.28      2.60 o 
  12   3   4       15.47        9.71      2.63 o 
  13   3   4       17.53       21.56      3.32 o 
   0   4   4     2773.82     2839.03     38.37 o 
   1   4   4      151.56      112.34      3.01 o 
   2   4   4      248.57      250.09      4.94 o 
   3   4   4     1642.24     1770.13     15.44 o 
   4   4   4       75.13       99.51      2.34 o 
   5   4   4      433.15      484.90      6.22 o 
   6   4   4      618.84      594.82      8.67 o 
   7   4   4      589.10      587.18      8.42 o 
   8   4   4      290.34      264.28      6.68 o 
   9   4   4      116.17      105.59      4.21 o 
  10   4   4       39.49       39.78      2.56 o 
  11   4   4       15.33       13.55      2.42 o 
  12   4   4        7.63        7.28      3.66 o 
  13   4   4        3.73        8.40      3.99 o 
   0   5   4      561.03      644.78     11.99 o 
   1   5   4     2502.30     2711.81     35.48 o 
   2   5   4     1449.43     1550.30     33.19 o 
   3   5   4     3426.00     3635.23     51.96 o 
   4   5   4       23.14       15.52      1.18 o 
   5   5   4      795.66      790.25      8.99 o 
   6   5   4      332.05      341.07      6.23 o 
   7   5   4       49.17       53.96      2.53 o 
   8   5   4      566.85      526.52      7.11 o 
   9   5   4       49.91       51.97      2.74 o 
  10   5   4       59.84       49.73      2.90 o 
  11   5   4       78.10       80.04      5.39 o 
  12   5   4       25.94       32.41      5.70 o 
  13   5   4        3.30        2.86      3.23 o 
   0   6   4     5464.67     6214.95     71.87 o 
   1   6   4     9174.35    10256.91     96.82 o 
   2   6   4     8835.48     9679.14     83.42 o 
   3   6   4     1220.26     1265.80     21.85 o 
   4   6   4      655.36      756.10      8.50 o 
   5   6   4      315.73      294.07      4.39 o 
   6   6   4       97.56      101.81      3.02 o 
   7   6   4      255.22      254.62      5.39 o 
   8   6   4       74.87       71.94      2.90 o 
   9   6   4      193.99      197.80      4.71 o 
  10   6   4       30.40       34.26      2.82 o 
  11   6   4      100.03      111.11      5.46 o 
  12   6   4       72.97       81.30      6.49 o 
   0   7   4      460.06      472.31     13.86 o 
   1   7   4      137.10      127.78      2.34 o 
   2   7   4      921.16      895.51     11.44 o 
   3   7   4       79.41       61.82      1.73 o 
   4   7   4      395.27      349.41      4.35 o 
   5   7   4      110.58      103.22      4.27 o 
   6   7   4       30.14       32.65      1.77 o 
   7   7   4      725.82      649.48     10.45 o 
   8   7   4      153.76      142.62      4.31 o 
   9   7   4      165.03      152.69      4.69 o 
  10   7   4       16.21       18.19      2.61 o 
  11   7   4       20.54       21.18      2.69 o 
  12   7   4       56.28       62.71      6.17 o 
   0   8   4     2650.81     2815.94     28.20 o 
   1   8   4      699.59      686.90      6.02 o 
   2   8   4      637.21      665.78      7.83 o 
   3   8   4      103.89       91.62      2.40 o 
   4   8   4      138.72      155.77      3.28 o 
   5   8   4       96.32       89.90      3.32 o 
   6   8   4       19.03       14.30      1.67 o 
   7   8   4       63.89       57.69      3.01 o 
   8   8   4      189.03      176.51      4.88 o 
   9   8   4      156.40      169.94      5.04 o 
  10   8   4      189.85      170.17      5.24 o 
  11   8   4       85.64       92.12      4.45 o 
  12   8   4       20.70       25.03      3.26 o 
   0   9   4       97.50      107.24      2.79 o 
   1   9   4      588.97      676.76      6.52 o 
   2   9   4      101.91      111.29      3.13 o 
   3   9   4      397.11      422.51      8.15 o 
   4   9   4       21.38       21.67      1.66 o 
   5   9   4      117.57      106.59      2.97 o 
   6   9   4      236.30      207.95      5.01 o 
   7   9   4      117.35      108.76      3.84 o 
   8   9   4       45.29       42.06      3.00 o 
   9   9   4       56.05       57.89      3.46 o 
  10   9   4      113.28      104.52      4.55 o 
  11   9   4       11.98       19.00      2.74 o 
   0  10   4      729.59      750.87     15.13 o 
   1  10   4      271.41      285.99      3.80 o 
   2  10   4      108.46      111.59      2.57 o 
   3  10   4       77.03       66.43      2.40 o 
   4  10   4       13.74       12.50      2.22 o 
   5  10   4      151.04      144.46      4.23 o 
   6  10   4      381.68      342.29      7.55 o 
   7  10   4       87.01       89.44      4.25 o 
   8  10   4      187.56      183.33      5.24 o 
   9  10   4       44.63       42.07      3.17 o 
  10  10   4        5.22        4.80      1.99 o 
  11  10   4       42.83       58.71      3.94 o 
   0  11   4      285.47      263.52      5.72 o 
   1  11   4       39.28       38.22      1.81 o 
   2  11   4        3.21        2.76      1.24 o 
   3  11   4       27.02       24.50      1.84 o 
   4  11   4       30.19       24.67      1.94 o 
   5  11   4      124.05      113.56      3.68 o 
   6  11   4       24.49       25.57      2.29 o 
   7  11   4       14.77       13.19      2.44 o 
   8  11   4        3.73        3.24      1.91 o 
   9  11   4        8.30        7.79      2.33 o 
  10  11   4        6.33       11.48      2.69 o 
   0  12   4      600.48      598.94     14.02 o 
   1  12   4      272.30      259.28      4.23 o 
   2  12   4      550.65      548.98      8.01 o 
   3  12   4      352.63      327.74      6.27 o 
   4  12   4      318.44      302.24      5.34 o 
   5  12   4      197.22      183.10      4.65 o 
   6  12   4      111.54      108.01      3.91 o 
   7  12   4       38.88       41.07      3.10 o 
   8  12   4      323.68      328.50      7.48 o 
   9  12   4       38.87       52.26      3.68 o 
  10  12   4       60.20       73.36      4.33 o 
   0  13   4      321.73      287.88     12.22 o 
   1  13   4      465.58      436.54      6.21 o 
   2  13   4      355.47      343.70      7.08 o 
   3  13   4       57.90       57.32      2.90 o 
   4  13   4      140.65      149.68      4.68 o 
   5  13   4       45.30       40.27      3.12 o 
   6  13   4       12.47       13.43      2.37 o 
   7  13   4       31.27       30.33      2.87 o 
   8  13   4       32.91       37.15      3.88 o 
   9  13   4       21.04       28.23      3.49 o 
   0  14   4      153.90      153.49      4.99 o 
   1  14   4      120.00      119.51      3.59 o 
   2  14   4       61.60       63.30      3.14 o 
   3  14   4        6.65       10.98      2.22 o 
   4  14   4       44.82       45.62      3.24 o 
   5  14   4       29.57       36.94      3.11 o 
   6  14   4       67.22       71.32      3.95 o 
   7  14   4       15.23       20.45      3.44 o 
   8  14   4       43.42       55.83      4.93 o 
   0  15   4       42.87       42.32      3.67 o 
   1  15   4       29.99       33.41      2.44 o 
   2  15   4       46.67       44.92      2.86 o 
   3  15   4       57.59       71.98      3.73 o 
   4  15   4       55.61       52.04      3.49 o 
   5  15   4       12.00       18.06      3.27 o 
   6  15   4        2.43        7.32      2.47 o 
   7  15   4        6.94        6.80      2.83 o 
   0  16   4        3.76        2.97      2.80 o 
   1  16   4       10.49       14.50      2.46 o 
   2  16   4       23.01       30.69      2.90 o 
   3  16   4       25.88       30.08      3.45 o 
   4  16   4       73.93       79.60      4.66 o 
   5  16   4        5.62        8.50      2.58 o 
   6  16   4       21.69       26.77      3.82 o 
   0  17   4       21.99       24.33      4.75 o 
   1  17   4       15.45       19.45      3.25 o 
   2  17   4       41.63       41.82      3.63 o 
   3  17   4       22.11       25.62      3.24 o 
   4  17   4       23.44       29.87      3.48 o 
   5  17   4       31.31       47.17      4.12 o 
   0  18   4       14.51       14.96      5.78 o 
   1  18   4        1.90        0.83      3.43 o 
   2  18   4        3.69        7.61      3.29 o 
   1   0   5     7762.11     8085.46     91.06 o 
   2   0   5     3234.69     3324.04     44.51 o 
   3   0   5     1488.40     1418.90     20.43 o 
   4   0   5     7079.81     7166.78    109.71 o 
   5   0   5      122.69      128.96      4.70 o 
   6   0   5       60.48       43.01      4.07 o 
   7   0   5        1.85        1.52      1.19 o 
   8   0   5      147.80      151.83     15.39 o 
   9   0   5      316.97      294.74     24.43 o 
  10   0   5        7.26        3.44      2.98 o 
  11   0   5       13.42       21.39     12.64 o 
  12   0   5        4.41        5.19      3.58 o 
  13   0   5       12.71       22.65      4.69 o 
   0   1   5      715.51      752.01     12.55 o 
   1   1   5     4120.27     4134.30     38.24 o 
   2   1   5     1908.90     1973.97     21.42 o 
   3   1   5     7373.87     7619.27     70.41 o 
   4   1   5      306.68      287.18      7.74 o 
   5   1   5      449.06      466.19      6.56 o 
   6   1   5       90.03       86.80      2.40 o 
   7   1   5      327.29      299.40      7.04 o 
   8   1   5      369.53      355.61      6.05 o 
   9   1   5        0.30       -2.43      1.62 o 
  10   1   5       91.10       73.72      3.77 o 
  11   1   5        0.21       -1.89      1.97 o 
  12   1   5        3.32        6.04      2.54 o 
  13   1   5        4.16        5.49      2.75 o 
   0   2   5     1596.21     1564.20     21.99 o 
   1   2   5      175.16      155.21      4.60 o 
   2   2   5      267.00      200.70      5.75 o 
   3   2   5     3235.90     3578.46     31.55 o 
   4   2   5      180.19      160.12      2.60 o 
   5   2   5     1086.79     1215.95     12.22 o 
   6   2   5      715.24      765.21      8.62 o 
   7   2   5      408.73      392.73      6.78 o 
   8   2   5      143.56      157.89      3.93 o 
   9   2   5        0.56       -1.88      1.47 o 
  10   2   5       44.05       39.87      3.09 o 
  11   2   5       55.03       55.52      4.15 o 
  12   2   5       19.49       20.82      3.14 o 
  13   2   5        4.93        5.38      2.53 o 
   0   3   5     2281.50     2363.36     37.79 o 
   1   3   5      952.21      959.38     13.07 o 
   2   3   5      272.57      302.67      6.02 o 
   3   3   5     1759.76     1765.75     15.46 o 
   4   3   5      458.92      509.90      5.57 o 
   5   3   5       23.72       24.21      1.66 o 
   6   3   5      323.12      312.94      6.44 o 
   7   3   5       17.73       17.73      1.61 o 
   8   3   5      385.87      374.92     10.30 o 
   9   3   5       68.73       63.61      3.46 o 
  10   3   5      119.49      112.39      5.00 o 
  11   3   5       24.19       22.62      3.01 o 
  12   3   5       29.32       34.79      4.34 o 
  13   3   5       36.88       26.64      5.22 o 
   0   4   5       31.53       42.93      4.81 o 
   1   4   5     1104.23     1148.48     13.41 o 
   2   4   5     1108.19     1163.87     17.33 o 
   3   4   5     2288.54     2590.91     26.54 o 
   4   4   5      217.47      258.89      3.98 o 
   5   4   5      397.93      402.78      5.56 o 
   6   4   5      433.25      397.07      5.74 o 
   7   4   5      472.47      445.15      9.32 o 
   8   4   5      938.18      882.13     25.24 o 
   9   4   5      167.40      147.48      3.70 o 
  10   4   5       32.25       28.66      2.30 o 
  11   4   5      112.54      118.47     10.01 o 
  12   4   5       61.46       80.42     10.34 o 
  13   4   5        4.69       11.07      8.10 o 
   0   5   5     2028.99     2203.36     70.31 o 
   1   5   5     1824.05     1978.89     20.09 o 
   2   5   5     5716.61     6251.26     59.07 o 
   3   5   5     2531.51     2770.09     24.98 o 
   4   5   5      636.50      682.29      7.87 o 
   5   5   5       42.48       44.08      2.35 o 
   6   5   5      101.87       89.54      3.01 o 
   7   5   5      186.80      166.15      5.18 o 
   8   5   5       68.11       64.60      4.33 o 
   9   5   5      199.50      200.82      5.31 o 
  10   5   5      152.34      159.00      7.47 o 
  11   5   5       25.78       30.08      4.44 o 
  12   5   5       49.68       70.00     12.01 o 
   0   6   5       19.68       13.38      2.44 o 
   1   6   5      259.33      289.77      9.33 o 
   2   6   5      964.51     1064.66     16.27 o 
   3   6   5      382.26      425.98      5.40 o 
   4   6   5     1186.83     1196.51     12.93 o 
   5   6   5      575.14      586.41      7.65 o 
   6   6   5       82.79       69.42      2.47 o 
   7   6   5      272.56      254.60      4.91 o 
   8   6   5      259.22      226.09      5.66 o 
   9   6   5       49.85       47.71      3.06 o 
  10   6   5      122.60      117.07      4.42 o 
  11   6   5       19.92       21.42      2.95 o 
  12   6   5       28.84       35.12      4.15 o 
   0   7   5     5380.17     6168.45     71.77 o 
   1   7   5      310.19      336.56      6.82 o 
   2   7   5      344.72      383.74     10.21 o 
   3   7   5      119.82      117.54      3.29 o 
   4   7   5       29.45       29.18      1.88 o 
   5   7   5       44.65       37.03      2.19 o 
   6   7   5       24.17       22.14      1.84 o 
   7   7   5       86.67       67.03      2.81 o 
   8   7   5      144.00      140.46      4.33 o 
   9   7   5        4.11        5.78      1.88 o 
  10   7   5       44.96       39.76      3.10 o 
  11   7   5      104.72      101.15      4.94 o 
  12   7   5        6.16       11.00      2.93 o 
   0   8   5        0.02        1.91      1.41 o 
   1   8   5       88.16       92.38      2.67 o 
   2   8   5      190.45      197.09      7.82 o 
   3   8   5       73.57       78.03      2.38 o 
   4   8   5      312.43      339.50      5.46 o 
   5   8   5       56.40       47.72      2.30 o 
   6   8   5      101.24      101.55      3.17 o 
   7   8   5      131.58      120.45      4.26 o 
   8   8   5       42.64       43.24      3.45 o 
   9   8   5      307.44      301.17      8.07 o 
  10   8   5       44.42       54.92      3.53 o 
  11   8   5      163.92      191.32      5.83 o 
  12   8   5       42.96       54.82      4.27 o 
   0   9   5      133.53      140.21      4.45 o 
   1   9   5      222.11      233.39      3.91 o 
   2   9   5        3.73        4.47      1.74 o 
   3   9   5      216.79      201.63      3.73 o 
   4   9   5       40.80       34.88      2.33 o 
   5   9   5      272.18      256.15      6.81 o 
   6   9   5      149.01      143.65      3.80 o 
   7   9   5       68.87       66.07      3.32 o 
   8   9   5      107.89       96.81      3.99 o 
   9   9   5       54.76       59.17      3.48 o 
  10   9   5       33.59       36.03      3.14 o 
  11   9   5       12.45       12.80      2.45 o 
   0  10   5      184.43      179.84     13.24 o 
   1  10   5       89.21       89.70      2.90 o 
   2  10   5        1.94        2.93      1.22 o 
   3  10   5        3.54        1.35      1.38 o 
   4  10   5      125.14      115.23      3.37 o 
   5  10   5       22.45       22.46      2.24 o 
   6  10   5      257.27      234.45      5.54 o 
   7  10   5       74.02       68.82      3.47 o 
   8  10   5      159.42      145.80      5.70 o 
   9  10   5       47.40       52.16      3.41 o 
  10  10   5       21.47       18.83      2.53 o 
  11  10   5       12.87       14.76      2.91 o 
   0  11   5       62.30       48.28      3.38 o 
   1  11   5      109.90       96.55      4.35 o 
   2  11   5      404.61      366.01      7.75 o 
   3  11   5       66.52       65.96      3.09 o 
   4  11   5       18.17       15.69      1.85 o 
   5  11   5      258.80      266.14      5.95 o 
   6  11   5      314.85      295.43      7.47 o 
   7  11   5       25.33       25.81      3.63 o 
   8  11   5       80.34       78.21      4.39 o 
   9  11   5       55.28       60.54      4.19 o 
  10  11   5        3.23        5.87      2.08 o 
   0  12   5        4.04        1.88      1.93 o 
   1  12   5      139.76      142.23      3.37 o 
   2  12   5      160.29      154.07      4.06 o 
   3  12   5       34.92       30.90      2.58 o 
   4  12   5        4.64        2.24      1.72 o 
   5  12   5       64.16       59.17      3.92 o 
   6  12   5       61.42       65.08      3.53 o 
   7  12   5        0.16        1.17      1.86 o 
   8  12   5      106.35      113.74      4.70 o 
   9  12   5        1.70        4.47      2.07 o 
  10  12   5       32.50       45.24      4.30 o 
   0  13   5      773.25      766.51     17.49 o 
   1  13   5       62.71       57.82      3.93 o 
   2  13   5      261.48      258.48      5.61 o 
   3  13   5       71.04       69.52      3.21 o 
   4  13   5      104.14       93.76      4.45 o 
   5  13   5      220.15      224.00      6.49 o 
   6  13   5       93.71       93.81      4.69 o 
   7  13   5        6.33        8.03      3.09 o 
   8  13   5       19.07       19.92      3.00 o 
   9  13   5        1.38        0.65      1.95 o 
   0  14   5      157.33      138.34      6.42 o 
   1  14   5      123.33      120.81      3.82 o 
   2  14   5      245.78      229.27      5.29 o 
   3  14   5      144.48      131.24      4.53 o 
   4  14   5      183.40      179.20      5.89 o 
   5  14   5       39.69       48.47      3.70 o 
   6  14   5       58.73       56.74      4.03 o 
   7  14   5       18.44       17.78      2.90 o 
   8  14   5       38.44       44.17      4.60 o 
   0  15   5       24.30       26.04      3.22 o 
   1  15   5       28.81       29.85      2.37 o 
   2  15   5       47.38       55.11      3.09 o 
   3  15   5       46.62       43.26      3.59 o 
   4  15   5       11.56       14.90      2.70 o 
   5  15   5        2.77        1.80      2.72 o 
   6  15   5        1.33        2.96      2.09 o 
   7  15   5        0.97        1.08      3.14 o 
   0  16   5       14.50       20.43      3.67 o 
   1  16   5        5.95        8.30      2.19 o 
   2  16   5       16.41       15.52      2.82 o 
   3  16   5       35.20       36.64      3.52 o 
   4  16   5       64.57       66.48      5.58 o 
   5  16   5        7.18        9.95      2.89 o 
   6  16   5      114.69      148.33      6.97 o 
   0  17   5       75.35       87.96      6.01 o 
   1  17   5        1.76        1.99      2.65 o 
   2  17   5       32.07       31.52      3.85 o 
   3  17   5       28.31       32.75      3.92 o 
   4  17   5       57.12       73.72      5.33 o 
   0  18   5        1.61        2.32      3.84 o 
   1  18   5        3.08        4.78      3.18 o 
   0   0   6      627.71      645.69     14.54 o 
   1   0   6     3115.09     3019.93     35.53 o 
   2   0   6      350.60      359.14     11.17 o 
   3   0   6        0.80       12.84      2.38 o 
   4   0   6        1.25        5.33      1.31 o 
   5   0   6     1701.77     1911.19     27.73 o 
   6   0   6      242.52      272.34      6.54 o 
   7   0   6      236.55      217.56      7.19 o 
   8   0   6        0.93        4.00      4.92 o 
   9   0   6       48.67       46.33      4.89 o 
  10   0   6       53.74       48.85      5.40 o 
  11   0   6       34.97       27.97      4.72 o 
  12   0   6       12.52       18.27      6.06 o 
  13   0   6       11.90       11.88      4.33 o 
   0   1   6      640.68      577.85      9.39 o 
   1   1   6     1321.83     1492.21     18.93 o 
   2   1   6      262.09      287.29      4.59 o 
   3   1   6     4086.19     4482.33     55.37 o 
   4   1   6      506.81      540.19      6.77 o 
   5   1   6      767.82      789.90     12.34 o 
   6   1   6      475.09      529.09      7.80 o 
   7   1   6       92.77      101.75      5.26 o 
   8   1   6      764.77      771.07     14.54 o 
   9   1   6       86.60       85.09      5.02 o 
  10   1   6        4.64        5.32      3.03 o 
  11   1   6        6.23        9.56      3.12 o 
  12   1   6       69.48       79.05      9.98 o 
  13   1   6        3.83        4.11      3.12 o 
   0   2   6      455.04      527.79     10.79 o 
   1   2   6       38.54       34.61      2.08 o 
   2   2   6     3912.01     4012.73     35.22 o 
   3   2   6     5129.34     5545.83     48.15 o 
   4   2   6     1658.58     1868.59     17.64 o 
   5   2   6     1362.18     1450.16     14.34 o 
   6   2   6      224.49      221.61      4.45 o 
   7   2   6      496.23      474.04      7.17 o 
   8   2   6       88.48       78.61      3.05 o 
   9   2   6      363.97      343.03      9.90 o 
  10   2   6       91.23       92.61      8.90 o 
  11   2   6       73.83       65.01      6.56 o 
  12   2   6        9.18       12.78      3.13 o 
  13   2   6       12.56       33.01     27.96 o 
   0   3   6     1087.80     1031.65     15.52 o 
   1   3   6      494.75      487.29      8.67 o 
   2   3   6       51.17       51.83      2.07 o 
   3   3   6      117.95      136.08      5.42 o 
   4   3   6     1261.72     1361.86     12.60 o 
   5   3   6      609.56      575.01      6.40 o 
   6   3   6      221.94      225.52      4.13 o 
   7   3   6      490.91      455.34      6.70 o 
   8   3   6      159.08      141.03      3.69 o 
   9   3   6       53.33       57.07      2.73 o 
  10   3   6       62.98       70.71      6.21 o 
  11   3   6       37.84       41.65      5.95 o 
  12   3   6        8.52       13.48      5.83 o 
  13   3   6        9.40       12.84     13.87 o 
   0   4   6       53.18       61.07      6.45 o 
   1   4   6     3802.65     4046.53     42.35 o 
   2   4   6      353.64      324.57      6.73 o 
   3   4   6      735.14      743.23      7.53 o 
   4   4   6      853.27      834.58      8.41 o 
   5   4   6     1972.18     1987.33     19.35 o 
   6   4   6      322.14      287.98      5.88 o 
   7   4   6      658.99      643.04      8.37 o 
   8   4   6      133.48      129.77      3.58 o 
   9   4   6      347.40      334.82      8.51 o 
  10   4   6       54.13       50.18      4.16 o 
  11   4   6       35.57       34.84      3.98 o 
  12   4   6       55.29       75.04      9.05 o 
   0   5   6      157.19      136.84      7.21 o 
   1   5   6     2183.44     2294.45     25.20 o 
   2   5   6      363.24      370.15      8.30 o 
   3   5   6      838.88      852.61     10.84 o 
   4   5   6      791.47      815.80      8.99 o 
   5   5   6      210.74      223.82      4.19 o 
   6   5   6      325.95      318.64      5.15 o 
   7   5   6       45.93       37.67      2.36 o 
   8   5   6        6.96        3.30      1.62 o 
   9   5   6      181.63      195.67      5.37 o 
  10   5   6       50.52       55.43      3.29 o 
  11   5   6       33.16       50.22      4.57 o 
  12   5   6       12.21       19.14      3.58 o 
   0   6   6      924.28     1047.82     31.56 o 
   1   6   6     2915.44     3311.69     35.47 o 
   2   6   6      124.58      142.91      6.10 o 
   3   6   6     1417.41     1486.17     23.07 o 
   4   6   6      903.29      902.14     12.10 o 
   5   6   6      152.65      142.43      3.71 o 
   6   6   6      230.54      212.44      6.63 o 
   7   6   6       65.98       71.92      3.07 o 
   8   6   6       77.34       60.97      2.88 o 
   9   6   6       12.43       12.87      2.11 o 
  10   6   6       17.18       14.15      2.28 o 
  11   6   6        0.12       -0.35      2.23 o 
  12   6   6        2.10        1.61      2.60 o 
   0   7   6      194.68      228.52     19.37 o 
   1   7   6     3460.21     3738.38     54.85 o 
   2   7   6      101.28       94.44      3.80 o 
   3   7   6      726.85      712.25      9.28 o 
   4   7   6      282.53      251.57      5.72 o 
   5   7   6      736.39      682.95      9.41 o 
   6   7   6      232.14      206.81      5.65 o 
   7   7   6      129.46      113.70      3.58 o 
   8   7   6      217.59      202.67      8.79 o 
   9   7   6       70.44       71.53      3.59 o 
  10   7   6       49.53       54.54      3.46 o 
  11   7   6       34.88       35.19      3.06 o 
  12   7   6        0.32        2.97      2.61 o 
   0   8   6      102.99      113.01      5.76 o 
   1   8   6       22.71       34.43      2.02 o 
   2   8   6      601.65      604.95     13.74 o 
   3   8   6      116.32      103.19      4.15 o 
   4   8   6      130.71      132.78      3.59 o 
   5   8   6       40.16       42.52      2.45 o 
   6   8   6       70.40       63.90      2.82 o 
   7   8   6      133.78      129.25      3.77 o 
   8   8   6       11.60       11.56      2.14 o 
   9   8   6       88.00       84.24      3.91 o 
  10   8   6       11.09        7.99      2.15 o 
  11   8   6       47.61       57.61      4.55 o 
   0   9   6       29.22       30.29      3.88 o 
   1   9   6      444.49      410.18      7.41 o 
   2   9   6      218.47      219.72      5.44 o 
   3   9   6       49.78       45.21      2.39 o 
   4   9   6      461.97      474.84      6.99 o 
   5   9   6      285.26      248.52      6.26 o 
   6   9   6      195.26      195.08      5.43 o 
   7   9   6      232.80      214.68      5.37 o 
   8   9   6       10.83        9.20      2.07 o 
   9   9   6       25.00       24.66      2.66 o 
  10   9   6        2.85        3.03      1.88 o 
  11   9   6       19.39       17.02      2.59 o 
   0  10   6      134.91      149.89      5.70 o 
   1  10   6      144.47      145.60      3.66 o 
   2  10   6        6.99        5.13      1.38 o 
   3  10   6       26.60       27.68      2.29 o 
   4  10   6      137.39      116.49      3.45 o 
   5  10   6      418.85      381.39      6.42 o 
   6  10   6      232.44      234.41      5.58 o 
   7  10   6      120.43      106.35      4.08 o 
   8  10   6       20.87       25.56      2.60 o 
   9  10   6       16.91       17.27      2.85 o 
  10  10   6       43.81       55.59      3.73 o 
   0  11   6       53.21       59.53      3.59 o 
   1  11   6        9.48        7.78      1.63 o 
   2  11   6      236.10      224.47      4.73 o 
   3  11   6       24.14       25.22      2.34 o 
   4  11   6      311.57      272.35      5.91 o 
   5  11   6      140.02      119.44      4.36 o 
   6  11   6      118.94      110.69      4.50 o 
   7  11   6      188.02      182.48      6.02 o 
   8  11   6       28.24       34.96      2.93 o 
   9  11   6       20.16       24.74      2.81 o 
  10  11   6       18.27       18.12      2.82 o 
   0  12   6        2.06        5.21      2.13 o 
   1  12   6      160.98      123.97      3.73 o 
   2  12   6       40.75       40.60      2.80 o 
   3  12   6      339.27      312.93      6.48 o 
   4  12   6      214.84      221.16      5.51 o 
   5  12   6       38.91       37.73      3.28 o 
   6  12   6       41.49       41.86      3.46 o 
   7  12   6       12.30       16.40      2.74 o 
   8  12   6       30.10       42.34      3.76 o 
   9  12   6       52.64       62.37      3.96 o 
   0  13   6       69.44       80.46      4.43 o 
   1  13   6      482.50      453.54      7.50 o 
   2  13   6       55.62       54.53      3.22 o 
   3  13   6      582.50      560.27      9.40 o 
   4  13   6       37.27       33.32      2.83 o 
   5  13   6      141.61      124.46      5.70 o 
   6  13   6      136.73      125.65      5.26 o 
   7  13   6       24.40       26.95      3.16 o 
   8  13   6       27.23       33.06      3.46 o 
   9  13   6       37.07       39.43      5.88 o 
   0  14   6        2.13        5.06      2.40 o 
   1  14   6       85.15       84.82      3.84 o 
   2  14   6       30.12       36.39      2.90 o 
   3  14   6        3.69        3.68      1.90 o 
   4  14   6       43.08       42.89      3.58 o 
   5  14   6       13.94       21.68      2.92 o 
   6  14   6        5.41        6.83      2.37 o 
   7  14   6        1.40        3.67      2.34 o 
   8  14   6       19.38       22.32      3.04 o 
   0  15   6        5.71        2.45      2.25 o 
   1  15   6       10.41        6.12      2.41 o 
   2  15   6       83.98       98.12      4.21 o 
   3  15   6       21.01       18.03      2.87 o 
   4  15   6       23.99       37.55      3.51 o 
   5  15   6        2.43        0.21      2.06 o 
   6  15   6       10.16       15.51      3.00 o 
   7  15   6       13.42       20.46      3.04 o 
   0  16   6        0.18       -2.74      2.36 o 
   1  16   6        4.32        4.15      2.09 o 
   2  16   6       87.40       78.86      4.07 o 
   3  16   6        6.86        3.98      2.37 o 
   4  16   6      117.13      131.21      5.58 o 
   5  16   6        6.00        9.72      2.65 o 
   0  17   6       36.48       32.86      5.57 o 
   1  17   6       58.90       70.81      4.40 o 
   2  17   6        0.90        0.31      2.22 o 
   3  17   6       31.08       40.27      3.79 o 
   4  17   6        9.86       10.38      3.16 o 
   1   0   7     1576.18     1789.73     30.17 o 
   2   0   7     1904.75     2083.25     33.32 o 
   3   0   7      490.70      616.65     10.63 o 
   4   0   7       13.99       25.56      2.61 o 
   5   0   7        2.71        2.39      1.32 o 
   6   0   7       76.52       68.32      4.81 o 
   7   0   7       24.49       28.57      2.68 o 
   8   0   7      589.60      623.02     64.39 o 
   9   0   7      268.70      277.06     25.57 o 
  10   0   7       63.77       82.65     19.65 o 
  11   0   7       88.75      109.36     36.27 o 
  12   0   7        1.18        1.36      4.36 o 
   0   1   7     2129.62     2296.07     27.81 o 
   1   1   7     4173.19     4561.90     39.94 o 
   2   1   7     1505.27     1614.92     15.38 o 
   3   1   7      232.39      268.51      7.30 o 
   4   1   7      866.59      979.53     11.03 o 
   5   1   7      163.28      153.44      3.21 o 
   6   1   7      531.21      503.30      9.87 o 
   7   1   7       28.43       30.85      2.31 o 
   8   1   7       88.05       78.89      4.20 o 
   9   1   7      351.02      340.80     17.67 o 
  10   1   7       95.76      118.89     17.31 o 
  11   1   7       65.72       71.61     15.36 o 
  12   1   7       55.35       79.78     16.71 o 
  13   1   7       39.83       61.83     34.22 o 
   0   2   7       34.99       29.67      1.78 o 
   1   2   7      668.46      716.99     13.51 o 
   2   2   7      793.10      805.29      9.82 o 
   3   2   7     1714.42     1796.09     19.56 o 
   4   2   7      190.71      180.85      4.15 o 
   5   2   7       43.22       51.59      1.88 o 
   6   2   7       36.31       41.80      3.21 o 
   7   2   7       60.35       60.85      2.92 o 
   8   2   7       44.79       34.81      2.99 o 
   9   2   7      155.37      160.52      5.75 o 
  10   2   7       93.09       89.61      5.50 o 
  11   2   7       19.70       20.02      3.26 o 
  12   2   7        1.66        0.68      5.02 o 
   0   3   7      195.98      186.83      8.97 o 
   1   3   7      105.93       93.17      2.30 o 
   2   3   7     1355.96     1415.47     20.80 o 
   3   3   7      451.02      453.02      5.60 o 
   4   3   7      403.90      387.60      5.14 o 
   5   3   7      177.08      191.46      3.41 o 
   6   3   7      271.99      308.79      5.06 o 
   7   3   7      697.38      599.77      8.75 o 
   8   3   7      254.16      272.55      6.81 o 
   9   3   7      156.82      164.63      4.18 o 
  10   3   7       10.11       12.06      2.77 o 
  11   3   7        8.60        8.75      2.71 o 
  12   3   7       18.23       37.79      7.86 o 
   0   4   7     2596.79     2720.61     41.63 o 
   1   4   7      224.30      234.02      3.63 o 
   2   4   7       39.82       31.61      2.32 o 
   3   4   7      150.87      145.75      2.87 o 
   4   4   7      262.80      277.74      5.58 o 
   5   4   7       63.99       60.86      2.94 o 
   6   4   7     1246.08     1178.39     14.11 o 
   7   4   7      116.37      106.70      3.14 o 
   8   4   7      462.76      425.44      7.38 o 
   9   4   7      302.43      303.95      6.31 o 
  10   4   7       28.19       33.01      4.27 o 
  11   4   7      146.15      170.60     10.59 o 
  12   4   7       57.51       72.95     15.68 o 
   0   5   7      204.03      197.15      8.13 o 
   1   5   7     1041.83     1150.77     14.00 o 
   2   5   7      320.36      289.30      5.27 o 
   3   5   7     1622.26     1704.46     31.01 o 
   4   5   7      257.93      262.56      5.57 o 
   5   5   7      367.75      366.07      7.82 o 
   6   5   7       24.76       22.02      2.02 o 
   7   5   7      159.34      139.10      4.91 o 
   8   5   7       12.41        9.07      2.19 o 
   9   5   7      236.63      224.36      5.43 o 
  10   5   7      111.79      115.47      7.21 o 
  11   5   7       55.35       52.52      4.55 o 
  12   5   7        5.80        5.59      2.73 o 
   0   6   7     2555.75     2866.40     70.50 o 
   1   6   7      656.28      700.09      9.57 o 
   2   6   7      245.16      237.41      4.74 o 
   3   6   7      184.72      189.56      3.55 o 
   4   6   7       93.49      100.58      6.64 o 
   5   6   7      588.79      592.42      8.56 o 
   6   6   7      341.20      328.95      6.12 o 
   7   6   7       29.45       32.02      2.39 o 
   8   6   7       74.52       66.72      3.25 o 
   9   6   7       29.22       21.10      2.43 o 
  10   6   7       51.20       50.51      4.44 o 
  11   6   7        4.01        2.59      2.46 o 
  12   6   7       13.83       16.95      4.80 o 
   0   7   7     1002.46     1093.13     23.53 o 
   1   7   7      329.45      366.40     13.99 o 
   2   7   7      898.16      907.95     12.03 o 
   3   7   7      495.69      445.23      8.79 o 
   4   7   7      213.57      190.20      4.31 o 
   5   7   7      695.65      660.39     10.22 o 
   6   7   7       59.56       59.32      2.87 o 
   7   7   7      417.51      412.94      8.30 o 
   8   7   7      230.23      212.74      5.38 o 
   9   7   7       86.19       77.57      3.75 o 
  10   7   7        1.99        4.54      2.00 o 
  11   7   7       15.25       10.65      2.38 o 
   0   8   7      958.39      872.37     44.27 o 
   1   8   7      229.58      232.12      5.97 o 
   2   8   7      154.15      146.88      8.33 o 
   3   8   7      406.54      390.13      6.41 o 
   4   8   7      715.24      708.74     11.91 o 
   5   8   7      405.85      377.18      9.80 o 
   6   8   7       79.45       78.18      3.47 o 
   7   8   7       33.71       31.78      2.39 o 
   8   8   7       28.34       28.79      2.67 o 
   9   8   7       47.77       55.80      3.46 o 
  10   8   7       80.52       96.70      4.37 o 
  11   8   7        6.21        7.19      2.16 o 
   0   9   7       92.21       82.39     10.37 o 
   1   9   7        8.03       11.47      2.18 o 
   2   9   7        7.28        6.34      1.75 o 
   3   9   7      595.16      545.97      9.24 o 
   4   9   7      586.83      563.30      8.70 o 
   5   9   7      285.89      261.95      5.63 o 
   6   9   7      226.74      215.38      5.28 o 
   7   9   7      166.27      162.86      4.77 o 
   8   9   7       17.64       15.62      2.27 o 
   9   9   7       61.35       57.98      3.55 o 
  10   9   7        2.25        1.33      1.84 o 
  11   9   7        4.18       11.77      3.07 o 
   0  10   7       67.79       69.11      5.35 o 
   1  10   7       57.52       53.01      3.55 o 
   2  10   7      174.43      182.27      5.23 o 
   3  10   7      273.06      264.45      5.73 o 
   4  10   7        1.31        1.99      1.62 o 
   5  10   7      107.99      108.00      5.32 o 
   6  10   7       50.70       37.33      2.52 o 
   7  10   7       45.54       53.42      3.29 o 
   8  10   7        0.21        0.64      1.78 o 
   9  10   7       24.17       25.55      3.04 o 
  10  10   7        6.82        8.82      2.57 o 
   0  11   7      149.70      188.01      6.82 o 
   1  11   7      282.90      276.86      6.31 o 
   2  11   7       62.50       63.76      3.18 o 
   3  11   7       58.93       63.14      3.23 o 
   4  11   7      153.19      109.28      4.05 o 
   5  11   7       12.86        7.13      1.96 o 
   6  11   7       78.29       73.05      4.17 o 
   7  11   7      122.08      131.52      5.22 o 
   8  11   7       15.70       22.02      2.97 o 
   9  11   7       37.25       43.73      3.36 o 
  10  11   7       10.09       18.92      2.60 o 
   0  12   7      237.34      226.15     12.86 o 
   1  12   7      131.90      115.34      4.98 o 
   2  12   7      147.63      123.40      4.25 o 
   3  12   7      126.26      127.86      4.37 o 
   4  12   7        2.38        3.48      1.84 o 
   5  12   7      106.26      104.56      4.14 o 
   6  12   7        2.89       -0.91      1.83 o 
   7  12   7       18.68       21.13      2.87 o 
   8  12   7        2.15        4.50      2.26 o 
   9  12   7        4.01        8.54      2.53 o 
   0  13   7       36.48       33.53      3.95 o 
   1  13   7       26.55       15.60      2.11 o 
   2  13   7       12.68       13.61      2.33 o 
   3  13   7       12.94       14.80      2.35 o 
   4  13   7       54.48       52.75      3.33 o 
   5  13   7       29.23       25.76      3.09 o 
   6  13   7        9.32       13.09      2.70 o 
   7  13   7       39.81       43.70      4.47 o 
   8  13   7        1.35        4.33      2.31 o 
   0  14   7      145.99      133.24      6.42 o 
   1  14   7       16.56       15.59      2.32 o 
   2  14   7       25.99       21.30      2.70 o 
   3  14   7        9.39       11.06      2.18 o 
   4  14   7       71.13       67.87      4.27 o 
   5  14   7        9.41       12.75      2.83 o 
   6  14   7        7.48        9.94      2.67 o 
   7  14   7        6.48        5.70      2.40 o 
   0  15   7       20.77       19.43      4.60 o 
   1  15   7        4.30        5.05      2.14 o 
   2  15   7        0.85        1.40      1.90 o 
   3  15   7        1.01       -1.45      1.78 o 
   4  15   7       23.79       17.68      2.89 o 
   5  15   7        7.65        8.31      2.49 o 
   6  15   7       67.70       74.52      4.71 o 
   0  16   7        8.15        2.69      5.35 o 
   1  16   7       24.90       25.55      2.91 o 
   2  16   7       19.31       25.76      2.95 o 
   3  16   7       26.14       36.03      3.63 o 
   4  16   7       17.25       14.39      2.92 o 
   5  16   7        9.33       14.09      2.84 o 
   0  17   7        0.27        3.65      3.95 o 
   1  17   7       27.88       32.72      4.65 o 
   2  17   7        6.75        8.95      2.78 o 
   3  17   7       18.19       22.13      3.25 o 
   0   0   8     1957.30     2069.09     37.97 o 
   1   0   8     2471.15     2597.49     36.20 o 
   2   0   8      104.12      148.07      3.84 o 
   3   0   8     1599.41     1738.02     25.39 o 
   4   0   8      315.52      354.67      7.56 o 
   5   0   8      159.78      147.93      4.69 o 
   6   0   8        6.55        8.81      1.82 o 
   7   0   8      849.66      846.98     47.59 o 
   8   0   8      616.22      578.88     15.80 o 
   9   0   8       37.96       45.50      5.42 o 
  10   0   8       62.90       61.35      6.54 o 
  11   0   8       13.50       30.12      5.85 o 
  12   0   8       10.86       34.46     19.93 o 
   0   1   8     1112.35     1074.39     14.63 o 
   1   1   8      146.35      137.80      5.06 o 
   2   1   8       16.20       14.29      1.65 o 
   3   1   8      362.29      386.62      5.87 o 
   4   1   8       58.40       54.14      1.94 o 
   5   1   8      165.15      154.55      3.35 o 
   6   1   8      444.87      409.14      6.17 o 
   7   1   8        2.64        1.37      1.40 o 
   8   1   8      305.61      300.00      7.56 o 
   9   1   8       35.11       46.85      4.11 o 
  10   1   8       18.44       27.19      3.56 o 
  11   1   8       13.70       25.18      3.84 o 
  12   1   8      105.04      125.66     26.60 o 
   0   2   8     5429.17     5903.58     68.03 o 
   1   2   8      244.07      234.00      6.22 o 
   2   2   8     1479.70     1491.79     14.59 o 
   3   2   8      166.90      206.38      3.51 o 
   4   2   8      245.68      241.45      4.06 o 
   5   2   8      210.05      190.11      3.76 o 
   6   2   8       29.30       26.26      2.12 o 
   7   2   8      566.88      559.70     10.43 o 
   8   2   8      182.00      159.77      4.74 o 
   9   2   8      491.66      486.52     25.61 o 
  10   2   8       63.10       68.86      6.67 o 
  11   2   8       33.04       41.81      5.17 o 
  12   2   8        5.63        8.19      6.17 o 
   0   3   8       30.35       42.41      2.53 o 
   1   3   8     1675.38     1779.92     18.76 o 
   2   3   8      418.25      421.38      7.64 o 
   3   3   8       36.58       37.54      1.75 o 
   4   3   8      915.33      916.31      9.96 o 
   5   3   8      108.29      108.16      3.05 o 
   6   3   8      286.28      245.96      4.89 o 
   7   3   8      329.71      293.90      5.73 o 
   8   3   8     1118.67     1026.68     14.69 o 
   9   3   8      274.33      267.69      9.20 o 
  10   3   8      237.51      242.91     11.11 o 
  11   3   8        5.36        9.67      3.37 o 
  12   3   8        4.23        2.44      3.16 o 
   0   4   8      139.65      132.92      3.85 o 
   1   4   8      742.69      764.96     12.08 o 
   2   4   8       42.60       41.13      1.73 o 
   3   4   8       76.93      108.25      2.45 o 
   4   4   8       31.23       30.57      1.52 o 
   5   4   8      115.71      130.76      5.95 o 
   6   4   8        0.82        2.95      1.59 o 
   7   4   8      156.00      142.65      4.47 o 
   8   4   8      241.25      229.67      5.34 o 
   9   4   8      104.40      103.26      5.94 o 
  10   4   8       34.87       36.45      3.85 o 
  11   4   8       27.97       27.97      3.92 o 
  12   4   8        5.60        7.31      6.43 o 
   0   5   8       68.69       77.07      8.17 o 
   1   5   8       41.57       40.13      2.45 o 
   2   5   8      163.17      165.53      6.13 o 
   3   5   8      155.40      153.92      3.47 o 
   4   5   8       38.35       30.73      2.24 o 
   5   5   8     1064.19     1014.21     23.52 o 
   6   5   8       56.63       56.90      2.79 o 
   7   5   8       39.38       47.81      2.76 o 
   8   5   8        4.07        4.22      1.70 o 
   9   5   8       37.62       31.50      2.64 o 
  10   5   8      116.45      121.10      6.68 o 
  11   5   8       13.26       10.78      3.06 o 
  12   5   8        6.98       11.42      3.15 o 
   0   6   8      458.38      506.32     13.04 o 
   1   6   8       81.92       83.72      2.82 o 
   2   6   8      164.45      126.74      3.54 o 
   3   6   8      896.78      864.34     22.00 o 
   4   6   8      294.83      283.53      9.32 o 
   5   6   8      236.64      233.92      5.01 o 
   6   6   8      396.24      382.95      7.21 o 
   7   6   8       60.19       42.64      2.74 o 
   8   6   8      119.49      134.09      4.28 o 
   9   6   8       15.31       20.26      2.58 o 
  10   6   8       29.68       33.81      2.94 o 
  11   6   8       17.41       23.41      4.41 o 
   0   7   8       46.24       48.16      5.49 o 
   1   7   8      332.49      309.71     14.70 o 
   2   7   8      425.77      414.81     18.56 o 
   4   7   8      106.41       90.45      4.82 o 
   5   7   8      192.66      174.33      4.42 o 
   6   7   8      326.68      305.25      6.06 o 
   7   7   8      332.24      283.28      6.00 o 
   8   7   8       48.72       51.28      3.11 o 
   9   7   8      228.63      223.99      5.79 o 
  10   7   8       27.08       29.47      2.86 o 
  11   7   8       20.61       29.98      3.75 o 
   0   8   8       83.55       81.92      8.43 o 
   1   8   8      300.77      317.61      9.94 o 
   2   8   8      154.54      157.91      5.15 o 
   3   8   8      228.85      216.24      7.06 o 
   4   8   8       65.79       64.34      2.94 o 
   5   8   8       89.72       85.80      3.39 o 
   6   8   8      486.12      452.30      7.75 o 
   7   8   8      150.70      162.97      4.68 o 
   8   8   8      111.51      104.46      4.14 o 
   9   8   8       65.64       81.08      7.34 o 
  10   8   8        9.39       12.15      2.28 o 
  11   8   8        0.30        0.40      2.47 o 
   0   9   8      841.28      815.37     22.49 o 
   1   9   8        7.25        4.63      2.16 o 
   2   9   8      135.39      133.27      6.77 o 
   3   9   8      225.04      209.06      5.57 o 
   4   9   8      800.33      789.61     12.24 o 
   5   9   8     1118.31     1018.10     28.02 o 
   6   9   8      256.13      249.59      5.65 o 
   7   9   8      357.94      321.11      6.24 o 
   8   9   8      115.01      108.57      5.27 o 
   9   9   8        2.27        2.89      1.88 o 
  10   9   8        9.54        6.86      2.21 o 
   0  10   8        1.75       -1.20      2.57 o 
   1  10   8      175.28      165.14      5.53 o 
   2  10   8       18.48       17.68      2.72 o 
   3  10   8      209.36      187.89      5.38 o 
   4  10   8      261.82      241.31      6.16 o 
   5  10   8        6.92        4.33      1.81 o 
   6  10   8      416.44      372.23      7.41 o 
   7  10   8       35.09       28.54      3.03 o 
   8  10   8       18.46       17.21      2.40 o 
   9  10   8       32.76       35.87      3.07 o 
  10  10   8        8.69       12.71      2.43 o 
   0  11   8       54.48       48.57      6.77 o 
   1  11   8       88.22       69.60      4.18 o 
   2  11   8       54.27       50.20      3.39 o 
   3  11   8       71.16       59.58      3.26 o 
   4  11   8       54.33       52.89      3.22 o 
   5  11   8       55.06       56.85      3.31 o 
   6  11   8      101.09      104.75      4.87 o 
   7  11   8       44.55       39.95      3.55 o 
   8  11   8       10.67       12.17      2.65 o 
   9  11   8       35.46       40.48      3.72 o 
   0  12   8        1.33        2.78      2.61 o 
   1  12   8      200.68      169.09      4.86 o 
   2  12   8      306.89      275.12      6.86 o 
   3  12   8        7.23        5.44      1.95 o 
   4  12   8      126.30      111.06      4.26 o 
   5  12   8      107.48       90.68      5.88 o 
   6  12   8        4.57        5.22      2.31 o 
   7  12   8       42.65       43.84      3.77 o 
   8  12   8        0.12       -0.83      2.01 o 
   9  12   8       24.99       30.27      3.47 o 
   0  13   8        4.49        2.32      4.09 o 
   1  13   8       42.16       41.70      3.39 o 
   2  13   8       47.07       44.46      3.15 o 
   3  13   8       19.04       22.99      2.61 o 
   4  13   8        2.30       -0.41      1.76 o 
   5  13   8        9.35        7.91      2.41 o 
   6  13   8        2.41       -1.34      2.05 o 
   7  13   8       22.00       25.75      3.26 o 
   8  13   8        3.76        2.66      2.30 o 
   0  14   8       47.69       37.62      4.33 o 
   1  14   8       74.42       70.31      4.11 o 
   2  14   8        4.07       -0.13      1.86 o 
   3  14   8       30.98       30.89      3.01 o 
   4  14   8        1.68        0.14      1.94 o 
   5  14   8        1.88        4.25      2.33 o 
   6  14   8       14.50       18.59      3.91 o 
   7  14   8        9.47       15.26      2.87 o 
   0  15   8       13.07        2.10      3.60 o 
   1  15   8        8.77        9.11      2.47 o 
   2  15   8       10.70       13.21      2.63 o 
   3  15   8        7.59        9.40      2.28 o 
   4  15   8       26.84       28.64      3.67 o 
   5  15   8        3.89        0.84      2.23 o 
   6  15   8        7.33       10.99      2.75 o 
   0  16   8       14.61       16.82      4.89 o 
   1  16   8       29.18       30.11      3.38 o 
   2  16   8        7.04        7.73      2.56 o 
   3  16   8       22.12       23.43      3.24 o 
   4  16   8        6.53        6.22      3.65 o 
   0  17   8        1.65       -1.16      9.23 o 
   1  17   8       28.98       31.22      3.96 o 
   1   0   9      285.00      246.96      5.33 o 
   2   0   9       30.20       59.31      4.92 o 
   3   0   9       19.25       24.84      3.14 o 
   4   0   9      107.63      102.05      3.97 o 
   5   0   9        0.05        1.99      1.49 o 
   6   0   9        4.27        2.38      1.71 o 
   7   0   9       65.42       65.14      5.12 o 
   8   0   9       25.33       21.32      5.82 o 
   9   0   9        1.78        0.37      3.65 o 
  10   0   9       83.93       79.72     11.98 o 
  11   0   9       91.65      133.41     18.70 o 
  12   0   9        4.80        3.69      5.11 o 
   0   1   9      349.42      351.78      6.64 o 
   1   1   9      422.09      492.90      7.59 o 
   2   1   9      700.16      702.61      7.64 o 
   3   1   9      588.97      593.28      7.23 o 
   4   1   9      560.75      587.61      7.30 o 
   5   1   9        0.56        2.62      1.06 o 
   6   1   9      184.89      186.74      5.30 o 
   7   1   9       63.28       50.63      2.79 o 
   8   1   9       19.57       34.55      3.11 o 
   9   1   9       87.87       94.66      6.18 o 
  10   1   9       18.19       21.21      3.84 o 
  11   1   9      135.11      139.87     17.21 o 
  12   1   9       54.32       68.41      6.40 o 
   0   2   9     1653.73     1831.72     23.40 o 
   1   2   9     1210.55     1174.37     11.37 o 
   2   2   9      422.44      440.89      5.78 o 
   3   2   9      127.41      127.07      2.84 o 
   4   2   9      112.91      109.04      4.34 o 
   5   2   9      195.27      203.13      3.82 o 
   6   2   9      306.64      289.82      5.70 o 
   7   2   9       34.53       31.64      2.51 o 
   8   2   9       31.38       32.49      3.32 o 
   9   2   9       99.68      114.14      5.33 o 
  10   2   9       43.81       37.39      3.91 o 
  11   2   9      191.83      230.65     16.88 o 
  12   2   9       11.76       17.14      6.12 o 
   0   3   9       35.11       30.09      3.53 o 
   1   3   9       16.48       20.30      1.68 o 
   2   3   9        7.88       10.25      1.18 o 
   3   3   9       59.93       62.35      2.09 o 
   4   3   9       78.10       80.67      2.39 o 
   5   3   9       27.94       29.83      2.27 o 
   6   3   9      201.22      186.22      6.47 o 
   7   3   9      133.92      117.54      4.17 o 
   8   3   9       65.32       57.42      3.42 o 
   9   3   9       49.52       45.70      3.86 o 
  10   3   9      113.52      118.51      5.86 o 
  11   3   9        5.22        8.28      3.14 o 
  12   3   9       51.15       68.14     13.27 o 
   0   4   9       31.89       34.90      4.92 o 
   1   4   9      566.86      528.84      6.56 o 
   2   4   9      414.94      397.98      6.95 o 
   3   4   9      451.95      478.43      6.95 o 
   4   4   9      277.65      262.57      5.20 o 
   5   4   9     1205.66     1184.77     38.82 o 
   6   4   9      153.67      138.36      4.40 o 
   7   4   9      604.34      560.35     11.23 o 
   8   4   9       91.83       85.95      3.95 o 
   9   4   9        4.03        5.33      2.34 o 
  10   4   9        3.35        0.90      2.17 o 
  11   4   9       18.56       22.50      4.86 o 
  12   4   9       17.55       25.73      4.42 o 
   0   5   9     1733.70     1662.99     34.04 o 
   1   5   9      141.66      134.21      3.62 o 
   2   5   9      251.34      243.79      4.58 o 
   3   5   9       85.08       65.21      2.51 o 
   4   5   9     1145.98     1147.68     17.01 o 
   5   5   9      302.96      289.62      7.78 o 
   6   5   9      412.01      373.15     10.76 o 
   7   5   9      139.70      123.08      6.45 o 
   8   5   9      560.72      513.22     10.83 o 
   9   5   9       86.78       93.26      4.37 o 
  10   5   9      264.20      258.21      9.32 o 
  11   5   9       57.15       66.74      5.05 o 
   0   6   9      179.86      172.64      7.34 o 
   1   6   9      783.15      710.21     11.93 o 
   2   6   9       14.96       15.33      2.27 o 
   3   6   9      763.68      709.93     11.12 o 
   4   6   9      120.31      108.45      5.90 o 
   5   6   9       34.39       30.91      2.62 o 
   6   6   9       12.38       16.78      3.10 o 
   7   6   9      628.06      606.69     11.34 o 
   8   6   9       35.53       40.10      3.28 o 
   9   6   9        0.63       -2.03      1.68 o 
  10   6   9       18.40       28.79      4.33 o 
  11   6   9       41.72       50.96      5.13 o 
   0   7   9      333.06      318.64     14.44 o 
   1   7   9      925.23      867.93     13.99 o 
   2   7   9       36.41       37.90      3.13 o 
   3   7   9      157.33      168.53      7.15 o 
   4   7   9       59.29       56.22      3.02 o 
   5   7   9      204.58      190.50      5.17 o 
   6   7   9      677.87      653.86     11.17 o 
   7   7   9        6.27        6.45      1.85 o 
   8   7   9      111.18      100.97      3.99 o 
   9   7   9       34.93       38.62      3.32 o 
  10   7   9        2.29        3.06      1.91 o 
  11   7   9       43.90       45.99      4.49 o 
   0   8   9      362.83      330.27     10.97 o 
   1   8   9      247.36      226.78      7.00 o 
   2   8   9      547.60      528.43     10.31 o 
   3   8   9     1733.21     1680.16     23.78 o 
   4   8   9      597.62      551.68     14.71 o 
   5   8   9      226.41      210.41      6.46 o 
   6   8   9      174.18      153.58      4.48 o 
   7   8   9       71.32       69.03      3.42 o 
   8   8   9        3.44        0.76      1.73 o 
   9   8   9       68.00       56.47      3.62 o 
  10   8   9       43.59       58.03      3.75 o 
   0   9   9      277.61      290.50     23.86 o 
   1   9   9      152.62      154.77      5.49 o 
   2   9   9      446.87      429.60     13.18 o 
   3   9   9       59.57       58.11      5.76 o 
   4   9   9      149.16      135.07      8.25 o 
   5   9   9       80.29       80.60      4.01 o 
   6   9   9        2.78        4.79      2.08 o 
   7   9   9       40.20       47.72      3.64 o 
   8   9   9       16.61       17.51      2.36 o 
   9   9   9       15.86       16.73      2.54 o 
  10   9   9       48.57       63.94      3.91 o 
   0  10   9       11.69       12.29      3.64 o 
   1  10   9       44.60       51.70      3.79 o 
   2  10   9      126.30      115.41      4.98 o 
   3  10   9      124.06      110.48      4.88 o 
   4  10   9      175.11      191.64      6.29 o 
   5  10   9       56.48       46.97      3.44 o 
   6  10   9       22.83       18.65      2.61 o 
   7  10   9        1.70        4.69      2.25 o 
   8  10   9       66.97       64.16      4.47 o 
   9  10   9       43.78       48.10      3.94 o 
   0  11   9       82.98       62.02      9.85 o 
   1  11   9      158.40      131.84      5.41 o 
   2  11   9       11.11       16.19      2.81 o 
   3  11   9       14.81        9.58      2.55 o 
   4  11   9        0.07       -0.93      1.87 o 
   5  11   9       12.95       19.31      2.50 o 
   6  11   9        7.73        5.48      2.04 o 
   7  11   9       60.78       61.95      4.15 o 
   8  11   9       32.76       37.82      3.66 o 
   9  11   9       49.82       50.87      4.18 o 
   0  12   9        0.50       -0.65      2.42 o 
   1  12   9       41.38       39.07      2.93 o 
   2  12   9        2.05        2.23      2.01 o 
   3  12   9       37.68       36.37      3.29 o 
   4  12   9       43.52       40.56      3.14 o 
   5  12   9       35.34       34.07      3.00 o 
   6  12   9       56.75       53.25      4.02 o 
   7  12   9        3.37        5.63      2.30 o 
   8  12   9       34.31       38.28      3.71 o 
   0  13   9       66.88       68.18      5.29 o 
   1  13   9       18.86       27.64      3.04 o 
   2  13   9       21.87       34.43      3.28 o 
   3  13   9       83.60       84.62      4.42 o 
   4  13   9        1.45        6.25      2.03 o 
   5  13   9       16.91       23.57      2.78 o 
   6  13   9       34.76       35.00      3.63 o 
   7  13   9       22.07       25.18      3.17 o 
   0  14   9        1.58       -0.95      2.49 o 
   1  14   9       71.69       77.46      4.41 o 
   2  14   9        6.15        8.53      2.42 o 
   3  14   9       71.22       65.71      4.16 o 
   4  14   9       14.23       19.19      2.61 o 
   5  14   9        2.36        5.56      2.41 o 
   6  14   9        1.44        3.22      2.34 o 
   0  15   9        6.97        6.13      4.09 o 
   1  15   9        0.19       -0.91      2.20 o 
   2  15   9       22.54       26.35      3.81 o 
   3  15   9        2.50        4.70      2.35 o 
   4  15   9       43.10       49.47      4.11 o 
   5  15   9       21.77       37.43      3.86 o 
   0  16   9       13.03        6.54      4.17 o 
   1  16   9        5.76        8.03      3.02 o 
   2  16   9       10.60        7.40      2.60 o 
   3  16   9        8.28       11.72      3.71 o 
   0   0  10     1063.23     1066.34     36.93 o 
   1   0  10      777.67      806.08     12.25 o 
   2   0  10        0.28        0.53      1.53 o 
   3   0  10     1546.62     1593.57     21.31 o 
   4   0  10      208.64      212.41      7.18 o 
   5   0  10      120.21      140.47      4.94 o 
   6   0  10      142.90      132.99      7.16 o 
   7   0  10       25.95       23.23      3.64 o 
   8   0  10       36.22       33.70      4.40 o 
   9   0  10       21.86       20.82      4.18 o 
  10   0  10        0.03        0.57      4.36 o 
  11   0  10       46.82       42.42      8.62 o 
  12   0  10       31.01       40.63      8.52 o 
   0   1  10       68.98       78.64      4.65 o 
   1   1  10      205.18      190.08      4.19 o 
   2   1  10      328.45      337.82      4.82 o 
   3   1  10      107.84       80.82      3.14 o 
   4   1  10      597.15      643.77      8.49 o 
   5   1  10       13.23       14.11      1.47 o 
   6   1  10      140.48      133.36      3.74 o 
   7   1  10       47.94       41.76      2.95 o 
   8   1  10       18.01       17.24      2.56 o 
   9   1  10       25.50       22.99      3.55 o 
  10   1  10       34.96       36.95      4.40 o 
  11   1  10       55.99       68.22      5.84 o 
  12   1  10       42.83       49.87      5.53 o 
   0   2  10     1182.54     1057.61     15.09 o 
   1   2  10       21.24       23.76      1.81 o 
   2   2  10       14.50       13.03      1.33 o 
   3   2  10      236.35      240.29      4.68 o 
   4   2  10      303.93      286.83      4.70 o 
   5   2  10      374.71      346.18      5.97 o 
   6   2  10       31.64       30.79      2.53 o 
   7   2  10        1.31       -0.38      2.02 o 
   8   2  10      112.26      108.42      4.97 o 
   9   2  10       98.67      106.38      5.25 o 
  10   2  10       38.18       37.78      3.94 o 
  11   2  10        6.94        7.57      2.81 o 
   0   3  10       30.53       37.85      2.40 o 
   1   3  10      473.68      482.15      7.05 o 
   2   3  10      442.85      446.51      6.72 o 
   3   3  10       70.57       67.34      2.61 o 
   4   3  10       61.17       49.13      2.37 o 
   5   3  10      349.64      359.64      7.57 o 
   6   3  10      541.59      501.15      8.84 o 
   7   3  10      107.84      109.48      4.17 o 
   8   3  10      226.93      224.95      6.67 o 
   9   3  10       53.73       48.06      4.00 o 
  10   3  10       21.62       25.13      3.48 o 
  11   3  10       60.75       69.29      5.19 o 
   0   4  10      101.14       98.69      3.77 o 
   1   4  10       34.10       27.50      2.30 o 
   2   4  10       37.03       32.83      2.72 o 
   3   4  10       87.28       82.98      3.44 o 
   4   4  10     1441.10     1376.01     31.55 o 
   5   4  10      519.51      520.50     12.38 o 
   6   4  10      746.37      717.84     12.19 o 
   7   4  10      323.36      285.74      6.64 o 
   8   4  10       47.37       45.49      3.30 o 
   9   4  10        3.69       -2.64      1.76 o 
  10   4  10        4.80        6.05      2.54 o 
  11   4  10       32.94       38.32      4.86 o 
   0   5  10      513.09      437.35     27.98 o 
   1   5  10      156.57      153.38      4.68 o 
   2   5  10      137.31      147.34      3.65 o 
   3   5  10      356.42      339.42      7.80 o 
   4   5  10      166.73      169.73      4.82 o 
   5   5  10      371.72      364.80      7.32 o 
   6   5  10       60.74       70.47      5.21 o 
   7   5  10       33.02       35.90      3.57 o 
   8   5  10       41.81       39.37      3.20 o 
   9   5  10       69.30       71.85      4.04 o 
  10   5  10       37.61       53.00      4.43 o 
  11   5  10       97.49      119.58      9.25 o 
   0   6  10      112.08      118.13      6.55 o 
   1   6  10       70.71       60.97      3.58 o 
   2   6  10      171.95      153.97      4.44 o 
   3   6  10       46.54       41.84      3.33 o 
   4   6  10      576.92      579.21     19.73 o 
   5   6  10       39.27       39.59      2.90 o 
   6   6  10      163.25      139.46      4.69 o 
   7   6  10        1.99        2.07      1.89 o 
   8   6  10        6.41        9.55      2.24 o 
   9   6  10       16.87       21.46      2.80 o 
  10   6  10       26.68       37.89      4.64 o 
  11   6  10        7.99        8.69      2.95 o 
   0   7  10      224.25      192.20     17.76 o 
   1   7  10     1332.65     1322.52     19.55 o 
   2   7  10      290.73      264.86     13.04 o 
   3   7  10      373.83      366.77      8.76 o 
   4   7  10      553.31      514.16     10.38 o 
   5   7  10      102.15      115.23      5.34 o 
   6   7  10      504.00      484.27      9.03 o 
   7   7  10      226.13      232.13      6.18 o 
   8   7  10      217.52      205.66      5.96 o 
   9   7  10       39.18       42.71      3.88 o 
  10   7  10       20.95       26.91      3.60 o 
   0   8  10       10.85        5.45      5.68 o 
   1   8  10      423.46      380.86     10.09 o 
   2   8  10      126.14      125.86      5.19 o 
   3   8  10     1144.12     1071.93     17.66 o 
   4   8  10      343.60      317.63      7.98 o 
   5   8  10      116.28      116.61      5.01 o 
   6   8  10       16.30       11.97      2.67 o 
   7   8  10       54.71       57.24      4.14 o 
   8   8  10       56.94       70.14      4.04 o 
   9   8  10      106.12      108.82      5.58 o 
  10   8  10       19.34       28.94      3.25 o 
   0   9  10      100.09       84.57      6.39 o 
   1   9  10      141.08      135.56      9.09 o 
   2   9  10       30.74       27.98      3.21 o 
   3   9  10       20.49       27.42      3.25 o 
   4   9  10       84.47       77.29      4.41 o 
   5   9  10      202.45      172.30      6.13 o 
   6   9  10      128.19      116.57      5.26 o 
   7   9  10       50.31       47.04      4.89 o 
   8   9  10       64.55       78.61      5.84 o 
   9   9  10       23.62       33.66      4.80 o 
  10   9  10       26.60       35.40      4.09 o 
   0  10  10        1.77        2.38      3.28 o 
   1  10  10      287.31      287.85      7.83 o 
   2  10  10      105.04      105.85      4.97 o 
   3  10  10      144.88      145.92      5.57 o 
   4  10  10      131.75      116.91      8.72 o 
   5  10  10       62.01       51.20      4.26 o 
   6  10  10       88.26       84.04      4.85 o 
   7  10  10      249.07      273.76      8.06 o 
   8  10  10       15.23       16.81      2.89 o 
   9  10  10       67.51       79.39      4.78 o 
   0  11  10       45.51       47.78      5.64 o 
   1  11  10       50.81       45.17      3.91 o 
   2  11  10      198.79      178.71      6.36 o 
   3  11  10       17.40       28.69      5.18 o 
   4  11  10      214.11      214.59      6.92 o 
   5  11  10       69.29       72.13      4.63 o 
   6  11  10        0.81        1.93      2.12 o 
   7  11  10        6.85        9.47      2.50 o 
   8  11  10       54.72       57.69      5.47 o 
   0  12  10        5.61       23.51      4.82 o 
   1  12  10       28.92       22.31      3.19 o 
   2  12  10       52.73       63.20      5.23 o 
   3  12  10       82.97       69.32      4.54 o 
   4  12  10       21.52       18.35      2.83 o 
   5  12  10        6.83        8.97      2.49 o 
   6  12  10        6.53        7.99      2.83 o 
   7  12  10       12.77       14.06      2.83 o 
   8  12  10       23.44       32.73      3.59 o 
   0  13  10       31.52       16.78      3.48 o 
   1  13  10        1.41        2.22      2.21 o 
   2  13  10        2.62        2.97      2.20 o 
   3  13  10        8.40        5.87      2.59 o 
   4  13  10        1.12        2.87      2.85 o 
   5  13  10       31.67       31.03      3.24 o 
   6  13  10       17.33       19.34      3.42 o 
   7  13  10        3.70        3.90      2.76 o 
   0  14  10       54.75       67.67      6.88 o 
   1  14  10       24.87       17.99      2.96 o 
   2  14  10       22.29       25.39      3.26 o 
   3  14  10       27.13       33.23      3.43 o 
   4  14  10        8.32        9.42      2.63 o 
   5  14  10       23.23       20.02      3.59 o 
   6  14  10       11.80       17.47      3.47 o 
   0  15  10       70.98       82.11     12.74 o 
   1  15  10       33.63       40.58      3.76 o 
   2  15  10       29.81       31.77      3.56 o 
   3  15  10       14.41       14.62      2.82 o 
   4  15  10        2.13        2.13      2.57 o 
   0  16  10        1.44       -3.83      3.79 o 
   1  16  10       16.07       24.92      3.86 o 
   2  16  10       16.14       20.72      3.14 o 
   1   0  11      397.22      407.03      8.33 o 
   2   0  11        0.05       -0.77      1.43 o 
   3   0  11      422.83      426.75      8.18 o 
   4   0  11      341.90      334.57      7.16 o 
   5   0  11      327.48      286.96      9.20 o 
   6   0  11      234.28      226.44      7.32 o 
   7   0  11        8.00        9.06      4.31 o 
   8   0  11       54.19       53.33      5.23 o 
   9   0  11       91.15       79.07      9.85 o 
  10   0  11       20.30       25.76      7.20 o 
  11   0  11       14.30       15.53      6.25 o 
   0   1  11        0.48       -0.82      1.50 o 
   1   1  11       32.92       31.18      1.74 o 
   2   1  11      265.02      273.49      4.40 o 
   3   1  11      302.45      300.08      4.68 o 
   4   1  11       77.44       75.65      2.58 o 
   5   1  11      622.77      608.10      8.03 o 
   6   1  11       23.27       23.02      2.08 o 
   7   1  11      106.60       95.88      4.57 o 
   8   1  11       31.44       28.83      3.15 o 
   9   1  11       25.35       22.35      3.21 o 
  10   1  11        0.12       -2.40      2.14 o 
  11   1  11        0.64        3.05      3.96 o 
   0   2  11      316.28      333.16     10.96 o 
   1   2  11      208.19      205.69      5.77 o 
   2   2  11       23.74       21.12      1.56 o 
   3   2  11      111.24       96.46      2.90 o 
   4   2  11      607.21      600.29     15.75 o 
   5   2  11      293.60      243.53      6.52 o 
   6   2  11       61.09       66.71      3.39 o 
   7   2  11      157.07      151.62      4.83 o 
   8   2  11       24.61       22.18      3.87 o 
   9   2  11       45.83       49.20      4.32 o 
  10   2  11       39.16       43.36      4.09 o 
  11   2  11        2.21        7.17      3.83 o 
   0   3  11       48.24       57.78      3.94 o 
   1   3  11       18.64       20.76      1.70 o 
   2   3  11      158.58      143.24      5.58 o 
   3   3  11       57.36       57.55      2.63 o 
   4   3  11      395.52      371.05      6.33 o 
   5   3  11      733.97      702.97     10.99 o 
   6   3  11       66.61       72.71      3.57 o 
   7   3  11      248.35      213.68      6.39 o 
   8   3  11       20.43       24.28      3.06 o 
   9   3  11       58.61       62.78      4.52 o 
  10   3  11       15.80       26.46      3.63 o 
  11   3  11       25.33       33.10      4.04 o 
   0   4  11       50.74       44.40      7.12 o 
   1   4  11      511.17      448.94     11.75 o 
   2   4  11      225.68      242.25      4.91 o 
   3   4  11      385.73      393.25      9.56 o 
   4   4  11      296.64      279.31      6.16 o 
   5   4  11      447.20      413.03     11.44 o 
   6   4  11      280.26      302.34     10.51 o 
   7   4  11      107.65      111.45      4.32 o 
   8   4  11      108.68      102.74      4.40 o 
   9   4  11       21.66       22.96      3.20 o 
  10   4  11       52.64       58.80      4.70 o 
  11   4  11       32.27       43.21      6.59 o 
   0   5  11      334.89      335.98     15.25 o 
   1   5  11      334.92      323.37      8.46 o 
   2   5  11      602.61      585.04     11.35 o 
   3   5  11     1333.00     1369.09     28.45 o 
   4   5  11     1406.19     1362.59     19.26 o 
   5   5  11      315.47      319.78     10.81 o 
   6   5  11      142.69      139.40      4.74 o 
   7   5  11       23.69       18.66      2.51 o 
   8   5  11        0.80        0.62      1.85 o 
   9   5  11       40.56       49.25      4.14 o 
  10   5  11       10.55       15.33      3.03 o 
  11   5  11       41.28       54.02      5.57 o 
   0   6  11      436.96      428.55     12.83 o 
   1   6  11      359.61      356.33      7.17 o 
   2   6  11      633.18      595.38      9.83 o 
   3   6  11      238.07      226.04      7.55 o 
   4   6  11      445.78      414.71      9.20 o 
   5   6  11       86.21       95.13      5.73 o 
   6   6  11       35.30       34.04      2.94 o 
   7   6  11       14.43       14.32      2.82 o 
   8   6  11        4.78        3.89      2.04 o 
   9   6  11       12.83       10.65      2.47 o 
  10   6  11       14.37       16.00      3.64 o 
   0   7  11       11.25       15.01      9.52 o 
   1   7  11     3281.96     3264.41     70.85 o 
   2   7  11      113.53      110.45      5.03 o 
   3   7  11      452.10      445.46      9.67 o 
   4   7  11       17.08       21.44      3.00 o 
   5   7  11        8.05        8.29      2.47 o 
   6   7  11      335.92      315.46      8.42 o 
   7   7  11       42.57       37.96      3.67 o 
   8   7  11       24.84       23.30      2.89 o 
   9   7  11      125.93      128.14      5.22 o 
  10   7  11       20.90       19.03      4.64 o 
   0   8  11      645.26      595.08     16.42 o 
   1   8  11      233.41      217.62      6.66 o 
   2   8  11      131.38      130.48      5.42 o 
   3   8  11       23.97       21.78      3.01 o 
   4   8  11        4.27        1.56      2.18 o 
   5   8  11       70.70       74.11      5.93 o 
   6   8  11        4.98        7.98      2.47 o 
   7   8  11      136.56      132.58      7.52 o 
   8   8  11       92.24       96.72      5.90 o 
   9   8  11       54.30       61.04      5.59 o 
  10   8  11       59.78       74.08      6.12 o 
   0   9  11       19.40       10.30      4.88 o 
   1   9  11       30.82       31.49      3.88 o 
   2   9  11      122.56      105.70      5.02 o 
   3   9  11      121.39      100.65      5.02 o 
   4   9  11        5.67        0.75      2.16 o 
   5   9  11       34.24       30.19      3.42 o 
   6   9  11        8.24        6.15      2.47 o 
   7   9  11       25.29       30.61      4.03 o 
   8   9  11        5.23       12.90      3.42 o 
   9   9  11       36.20       48.78      5.14 o 
   0  10  11        5.66       10.83      5.97 o 
   1  10  11       86.31       78.73      4.72 o 
   2  10  11      126.20      119.36      5.39 o 
   3  10  11       13.41       10.48      2.70 o 
   4  10  11      113.45      106.81      6.48 o 
   5  10  11       46.09       51.93      4.18 o 
   6  10  11       12.94       16.69      4.69 o 
   7  10  11       17.50       20.13      3.27 o 
   8  10  11        3.92        6.86      3.87 o 
   0  11  11        2.31        9.09      3.84 o 
   1  11  11       24.15       18.42      3.91 o 
   2  11  11       11.17       13.47      2.98 o 
   3  11  11       51.88       55.00      4.29 o 
   4  11  11        0.11       -0.35      2.82 o 
   5  11  11      112.73      109.01      6.86 o 
   6  11  11       48.29       51.81      4.70 o 
   7  11  11       14.87       16.19      3.23 o 
   8  11  11       22.33       31.28      6.46 o 
   0  12  11       13.91       12.60      5.45 o 
   1  12  11       14.93       13.30      2.96 o 
   2  12  11        2.73        0.85      2.62 o 
   3  12  11       38.07       45.59      4.93 o 
   4  12  11       16.95       10.67      3.03 o 
   5  12  11       46.59       54.09      4.46 o 
   6  12  11       27.73       29.28      3.54 o 
   7  12  11       68.70       72.94      7.40 o 
   0  13  11       23.73       25.74      5.09 o 
   1  13  11       39.44       29.45      3.24 o 
   2  13  11       33.68       33.65      3.44 o 
   3  13  11        3.07        4.37      2.40 o 
   4  13  11        3.31        0.22      2.35 o 
   5  13  11       29.14       34.24      3.65 o 
   6  13  11       31.02       33.28      4.02 o 
   0  14  11        5.94        4.46      3.99 o 
   1  14  11       28.64       33.91      4.06 o 
   2  14  11       11.12       12.96      2.82 o 
   3  14  11      154.24      169.20      6.18 o 
   4  14  11       16.10       18.92      3.04 o 
   5  14  11       26.16       38.17      4.44 o 
   0  15  11       11.10       21.63      5.31 o 
   1  15  11        4.24        9.50      3.13 o 
   2  15  11       50.77       67.19      4.59 o 
   3  15  11       46.33       53.86      4.33 o 
   0   0  12      825.94      830.13     18.56 o 
   1   0  12       42.22       47.13      3.05 o 
   2   0  12      257.74      247.70      6.12 o 
   3   0  12       56.60       61.19      3.34 o 
   4   0  12      466.19      427.87      8.64 o 
   5   0  12       77.04       62.28      3.56 o 
   6   0  12      522.31      509.55     12.00 o 
   7   0  12        4.06       -1.85      2.88 o 
   8   0  12      309.25      306.77     12.43 o 
   9   0  12        0.53       -0.94      3.22 o 
  10   0  12       60.04       79.59      8.85 o 
  11   0  12        0.60        1.87      5.49 o 
   0   1  12       49.32       61.61      3.29 o 
   1   1  12      188.16      175.80      3.59 o 
   2   1  12       20.40       19.96      1.73 o 
   3   1  12       40.93       39.56      2.04 o 
   4   1  12       61.71       60.34      3.21 o 
   5   1  12       52.68       55.61      2.61 o 
   6   1  12       62.73       62.10      3.32 o 
   7   1  12       58.67       47.58      3.69 o 
   8   1  12       56.50       59.26      4.21 o 
   9   1  12       30.49       22.33      3.78 o 
  10   1  12       29.49       36.14      4.73 o 
  11   1  12        9.60       12.96      3.58 o 
   0   2  12       47.99       48.69      3.01 o 
   1   2  12      163.91      162.52      3.45 o 
   2   2  12      218.42      208.05      4.29 o 
   3   2  12       27.70       25.35      1.97 o 
   4   2  12      168.21      160.87      4.09 o 
   5   2  12      106.68      105.12      3.96 o 
   6   2  12      288.11      270.05      9.15 o 
   7   2  12      140.55      142.13      5.47 o 
   8   2  12        9.45       12.88      2.68 o 
   9   2  12        4.72        7.68      2.73 o 
  10   2  12       25.48       24.07      3.43 o 
  11   2  12       46.79       70.18      6.26 o 
   0   3  12       69.48       58.41      4.28 o 
   1   3  12       65.04       76.04      2.79 o 
   2   3  12      618.72      630.04     11.53 o 
   3   3  12       16.95       19.50      1.99 o 
   4   3  12       44.93       41.42      2.87 o 
   5   3  12      147.38      149.41      4.69 o 
   6   3  12      602.51      544.93      9.73 o 
   7   3  12      110.28      118.50      4.56 o 
   8   3  12       88.18       85.15      4.88 o 
   9   3  12       10.55        5.79      2.51 o 
  10   3  12       10.00       16.32      3.23 o 
   0   4  12       44.28       48.37      4.02 o 
   1   4  12      275.13      267.36      5.57 o 
   2   4  12      315.37      287.99      9.04 o 
   3   4  12      133.38      129.07      3.87 o 
   4   4  12      305.56      288.56      6.52 o 
   5   4  12      375.73      379.86     11.82 o 
   6   4  12        3.50        5.48      2.31 o 
   7   4  12      139.55      133.62      8.70 o 
   8   4  12      116.76      105.06      5.32 o 
   9   4  12       45.99       59.78      4.53 o 
  10   4  12       46.26       57.31      4.71 o 
   0   5  12       36.65       33.56      3.61 o 
   1   5  12      128.43      106.84      6.40 o 
   2   5  12      304.17      288.61      8.27 o 
   3   5  12       67.64       84.60      6.96 o 
   4   5  12      215.16      239.43     11.43 o 
   5   5  12        1.21        2.12      1.90 o 
   6   5  12       44.06       46.27      3.29 o 
   7   5  12        0.80        0.07      1.91 o 
   8   5  12      140.11      152.81      5.29 o 
   9   5  12       12.87       19.37      3.10 o 
  10   5  12       54.75       56.37      4.70 o 
   0   6  12     1118.82      992.45     30.02 o 
   1   6  12      420.82      396.40      7.87 o 
   2   6  12      733.40      683.13     12.47 o 
   3   6  12      538.13      498.00     10.36 o 
   4   6  12       71.05       59.28      4.18 o 
   5   6  12      303.76      294.63     11.26 o 
   6   6  12       21.85       21.15      3.79 o 
   7   6  12       12.01       12.81      3.16 o 
   8   6  12        9.96       11.07      2.42 o 
   9   6  12       21.50       32.82      3.73 o 
  10   6  12        0.32        2.69      3.00 o 
   0   7  12      354.85      345.79     12.08 o 
   1   7  12      344.10      342.02     11.02 o 
   2   7  12      267.72      255.48      7.31 o 
   3   7  12      262.40      249.82      7.26 o 
   4   7  12       43.68       37.26      3.75 o 
   5   7  12        7.97       13.69      2.78 o 
   6   7  12       23.22       26.01      3.84 o 
   7   7  12        0.06        0.17      2.82 o 
   8   7  12       48.30       54.09      4.40 o 
   9   7  12       16.04       24.12      3.53 o 
   0   8  12       20.20       17.74      4.41 o 
   1   8  12      269.71      251.73      7.37 o 
   2   8  12       82.45       79.94      4.71 o 
   3   8  12      305.00      267.51      7.61 o 
   4   8  12        7.73       10.96      2.78 o 
   5   8  12        0.75        0.54      2.18 o 
   6   8  12        2.77        3.17      2.40 o 
   7   8  12       43.16       39.32      4.01 o 
   8   8  12        2.00        4.83      2.68 o 
   9   8  12       25.22       43.68      4.99 o 
   0   9  12      510.00      499.19     22.96 o 
   1   9  12      467.35      428.26      9.91 o 
   2   9  12      363.38      293.52      8.98 o 
   3   9  12       57.77       59.01      7.36 o 
   4   9  12       21.32       16.44      3.00 o 
   5   9  12      102.66      100.55      7.90 o 
   6   9  12       11.00        6.10      2.74 o 
   7   9  12       47.13       63.46      5.37 o 
   8   9  12       21.54       31.06      3.82 o 
   0  10  12        7.55        9.70      3.87 o 
   1  10  12        8.54        5.58      2.75 o 
   2  10  12       13.30        9.26      3.53 o 
   3  10  12        7.08        6.09      2.68 o 
   4  10  12        0.98       -0.79      2.27 o 
   5  10  12       12.47       13.12      2.99 o 
   6  10  12        4.74        5.76      2.72 o 
   7  10  12       94.33      103.21      6.33 o 
   8  10  12       35.50       43.08      5.40 o 
   0  11  12       40.23       36.49      5.36 o 
   1  11  12       39.68       38.73      3.93 o 
   2  11  12        5.66        3.91      2.98 o 
   3  11  12        5.17        4.81      2.61 o 
   4  11  12       47.83       46.92      4.26 o 
   5  11  12       27.06       26.94      3.66 o 
   6  11  12        3.99        6.69      2.68 o 
   7  11  12        3.28        4.49      3.84 o 
   0  12  12        1.42       10.03      4.13 o 
   1  12  12       43.25       39.19      4.06 o 
   2  12  12        8.45       16.51      3.25 o 
   3  12  12       12.12       23.89      4.63 o 
   4  12  12       17.57       17.53      3.21 o 
   5  12  12        5.96       12.74      3.00 o 
   6  12  12       50.61       50.23      4.47 o 
   0  13  12       38.14       48.44      6.27 o 
   1  13  12       17.92       13.78      3.27 o 
   2  13  12       36.68       38.36      4.15 o 
   3  13  12       12.74        5.19      2.79 o 
   4  13  12       13.46       16.58      2.94 o 
   5  13  12       20.93       24.60      3.28 o 
   0  14  12       42.68       42.87      6.37 o 
   1  14  12       50.53       59.61      4.39 o 
   2  14  12        8.94       12.12      2.92 o 
   3  14  12        3.61        4.15      2.53 o 
   4  14  12        6.49        9.84      2.70 o 
   0  15  12       39.53       43.45      6.51 o 
   1  15  12        1.67        3.47      2.98 o 
   1   0  13      172.15      153.63      5.00 o 
   2   0  13      135.72      123.18      4.62 o 
   3   0  13      250.23      237.81      6.26 o 
   4   0  13       71.28       71.57      4.61 o 
   5   0  13        0.46       -0.47      2.35 o 
   6   0  13      224.96      242.83     10.48 o 
   7   0  13       38.08       50.14      5.99 o 
   8   0  13       10.67        3.95      3.42 o 
   9   0  13      115.12      124.56      9.15 o 
  10   0  13        0.71       -2.35      3.55 o 
   0   1  13      517.86      505.95      9.55 o 
   1   1  13      173.50      176.57      4.21 o 
   2   1  13        6.95        5.40      1.46 o 
   3   1  13       19.63       16.42      1.85 o 
   4   1  13      641.48      612.88     10.41 o 
   5   1  13        3.57        2.64      1.63 o 
   6   1  13      125.66      125.20      4.64 o 
   7   1  13       12.47       16.44      2.92 o 
   8   1  13       75.18       68.75      5.60 o 
   9   1  13        1.15        6.25      3.03 o 
  10   1  13       23.62       32.55      4.59 o 
   0   2  13      546.95      571.30     12.44 o 
   1   2  13       13.52       14.64      1.78 o 
   2   2  13      650.95      611.47     13.21 o 
   3   2  13       45.14       50.62      2.67 o 
   4   2  13      352.55      336.61      6.07 o 
   5   2  13       56.06       39.94      2.97 o 
   6   2  13      164.27      159.01      5.04 o 
   7   2  13       97.94       89.97      4.84 o 
   8   2  13      166.51      183.93      8.04 o 
   9   2  13       11.08       11.60      3.32 o 
  10   2  13        8.00        9.13      3.20 o 
   0   3  13        1.54        2.56      2.30 o 
   1   3  13        4.92        7.38      1.81 o 
   2   3  13       50.68       42.48      2.74 o 
   3   3  13      337.53      300.96      5.99 o 
   4   3  13       55.55       57.39      3.31 o 
   5   3  13       58.88       62.91      4.26 o 
   6   3  13      249.13      233.16      8.48 o 
   7   3  13       26.75       35.97      3.53 o 
   8   3  13        9.98        7.07      2.45 o 
   9   3  13        2.12        2.57      3.67 o 
  10   3  13        2.10        3.41      2.60 o 
   0   4  13        0.12        0.06      2.29 o 
   1   4  13      230.44      199.18      5.29 o 
   2   4  13       23.97       22.11      2.36 o 
   3   4  13      220.47      213.29      6.48 o 
   4   4  13      196.03      197.13      7.71 o 
   5   4  13      351.65      345.22      7.50 o 
   6   4  13       86.11      103.51      4.44 o 
   7   4  13      124.73      129.01      4.88 o 
   8   4  13       23.60       27.96      3.83 o 
   9   4  13        7.98        8.92      2.65 o 
  10   4  13       59.61       70.90      5.22 o 
   0   5  13      792.82      683.63     14.49 o 
   1   5  13     1196.12     1182.93     16.88 o 
   2   5  13      679.16      650.46     11.69 o 
   3   5  13      909.94      912.25     27.43 o 
   4   5  13      441.44      427.01     12.53 o 
   5   5  13      200.57      174.90      6.11 o 
   6   5  13       26.28       22.11      3.07 o 
   7   5  13       71.30       77.13      4.12 o 
   8   5  13       12.21       13.20      2.85 o 
   9   5  13       12.76       12.10      2.95 o 
   0   6  13       35.87       24.32      5.18 o 
   1   6  13        8.90        9.56      2.37 o 
   2   6  13       29.77       26.74      3.35 o 
   3   6  13       26.67       24.19      5.44 o 
   4   6  13       11.88       15.79      3.05 o 
   5   6  13       17.49       22.33      3.10 o 
   6   6  13       31.30       26.72      3.35 o 
   7   6  13       16.69       27.97      3.47 o 
   8   6  13       35.65       38.16      5.85 o 
   9   6  13        2.95        6.88      3.11 o 
   0   7  13      475.01      431.58     25.05 o 
   1   7  13      671.16      630.15     10.88 o 
   2   7  13      341.55      320.44      8.40 o 
   3   7  13        1.76       -0.03      2.31 o 
   4   7  13       53.03       47.49      4.06 o 
   5   7  13       73.03       77.44      9.13 o 
   6   7  13        1.74        2.30      2.35 o 
   7   7  13       10.66       11.81      3.15 o 
   8   7  13       44.86       54.53      4.58 o 
   9   7  13        2.14        8.90      3.20 o 
   0   8  13      266.70      251.28     10.63 o 
   1   8  13      236.15      235.61      7.30 o 
   2   8  13      133.74      135.17      5.64 o 
   3   8  13      318.63      311.98      8.41 o 
   4   8  13        1.84       -1.40      2.23 o 
   5   8  13       16.25       14.54      2.95 o 
   6   8  13       19.68       19.21      3.09 o 
   7   8  13        1.18        6.80      2.70 o 
   8   8  13       59.97       65.65      4.93 o 
   0   9  13       67.78       74.14      6.86 o 
   1   9  13       35.24       30.74      3.61 o 
   2   9  13       20.64       20.16      3.27 o 
   3   9  13        9.17        8.25      2.69 o 
   4   9  13      103.63      101.40      5.37 o 
   5   9  13       47.40       58.25      5.34 o 
   6   9  13        9.23        8.55      3.29 o 
   7   9  13       23.13       35.35      4.02 o 
   8   9  13        1.03        1.18      2.48 o 
   0  10  13        1.05       -3.32      4.12 o 
   1  10  13       36.04       31.10      3.79 o 
   2  10  13        4.60        4.43      2.65 o 
   3  10  13      264.91      278.01     10.54 o 
   4  10  13       21.08       22.41      3.37 o 
   5  10  13       20.15       31.19      3.78 o 
   6  10  13        1.41        5.14      5.10 o 
   7  10  13       47.37       57.70      5.59 o 
   0  11  13        0.37        0.37      4.73 o 
   1  11  13       54.70       64.72      4.75 o 
   2  11  13      148.22      160.31      7.94 o 
   3  11  13        5.36        9.27      3.19 o 
   4  11  13        8.18       17.04      3.54 o 
   5  11  13        7.56        8.08      2.87 o 
   6  11  13       28.79       32.40      6.01 o 
   0  12  13       14.17       22.62      5.20 o 
   1  12  13       14.52       13.69      3.18 o 
   2  12  13        7.09        9.26      3.51 o 
   3  12  13       10.66       10.39      3.12 o 
   4  12  13       34.47       43.03      4.59 o 
   5  12  13       19.97       27.24      3.89 o 
   0  13  13       17.48       17.86      7.10 o 
   1  13  13        0.03        1.08      2.74 o 
   2  13  13        5.98        4.44      2.80 o 
   3  13  13       24.24       31.10      6.07 o 
   4  13  13        3.80        4.91      2.91 o 
   0  14  13        3.14       -5.33      6.82 o 
   1  14  13       24.25       32.11      3.69 o 
   2  14  13       48.71       62.28      4.64 o 
   0   0  14        0.11       -1.06      2.71 o 
   1   0  14      171.10      169.48      5.43 o 
   2   0  14        1.39       -1.45      1.93 o 
   3   0  14      114.18      106.63      5.98 o 
   4   0  14        6.06        6.93      3.73 o 
   5   0  14       26.91       30.92      4.82 o 
   6   0  14      130.95      125.21      7.84 o 
   7   0  14       34.90       35.33      6.91 o 
   8   0  14       17.22        8.09      4.02 o 
   9   0  14        4.74       10.39      4.38 o 
  10   0  14       13.97        7.45      4.11 o 
   0   1  14       29.36       23.43      2.76 o 
   1   1  14       29.31       35.68      2.38 o 
   2   1  14       80.51       65.72      2.91 o 
   3   1  14      168.30      153.55      4.00 o 
   4   1  14       85.71       84.70      3.24 o 
   5   1  14       18.86       20.99      2.62 o 
   6   1  14        8.75        8.66      5.15 o 
   7   1  14        5.52        5.11      2.39 o 
   8   1  14       22.67       29.80      3.71 o 
   9   1  14       34.31       42.38      4.30 o 
  10   1  14       16.83       26.58      4.03 o 
   0   2  14       10.54        7.86      2.72 o 
   1   2  14      195.84      198.09      5.01 o 
   2   2  14       89.10       92.88      3.33 o 
   3   2  14       85.91       78.53      3.16 o 
   4   2  14       84.12       68.04      3.37 o 
   5   2  14      462.44      451.50      8.12 o 
   6   2  14       10.36       12.71      2.08 o 
   7   2  14       71.70       60.64      5.13 o 
   8   2  14       67.51       68.79      5.61 o 
   9   2  14        4.22       15.32      4.46 o 
   0   3  14      319.17      291.77      8.74 o 
   1   3  14      137.71      134.51      4.25 o 
   2   3  14      119.43      126.74      4.34 o 
   3   3  14      163.30      156.66      6.17 o 
   4   3  14       52.02       43.07      2.93 o 
   5   3  14       34.65       34.82      3.05 o 
   6   3  14      196.09      182.52      7.38 o 
   7   3  14       51.15       58.47      4.36 o 
   8   3  14       44.44       47.02      4.10 o 
   9   3  14       18.16       27.72      4.12 o 
   0   4  14      429.41      435.31     14.98 o 
   1   4  14       86.04       81.22      3.61 o 
   2   4  14      187.03      183.04      5.01 o 
   3   4  14      119.01      129.13      5.69 o 
   4   4  14      224.41      216.66      6.79 o 
   5   4  14       12.33       14.33      2.78 o 
   6   4  14       36.97       35.42      3.64 o 
   7   4  14       50.00       50.19      5.28 o 
   8   4  14       87.67      105.92      5.68 o 
   9   4  14       30.09       40.07      4.01 o 
   0   5  14        4.88        5.59      2.78 o 
   1   5  14      107.75      108.68      4.25 o 
   2   5  14       31.25       36.18      2.87 o 
   3   5  14       45.10       46.15      3.88 o 
   4   5  14      210.70      204.62      6.75 o 
   5   5  14       54.60       54.51      4.21 o 
   6   5  14       59.73       59.79      4.39 o 
   7   5  14       25.24       28.59      3.49 o 
   8   5  14        6.01       13.19      3.52 o 
   9   5  14       89.14      117.55     14.32 o 
   0   6  14      102.70       89.37     10.16 o 
   1   6  14      187.16      172.05      7.85 o 
   2   6  14      258.15      272.56      8.95 o 
   3   6  14       43.33       49.31      4.08 o 
   4   6  14       30.72       29.51      3.52 o 
   5   6  14        7.30        6.65      3.10 o 
   6   6  14       36.93       39.63      3.96 o 
   7   6  14       11.14       10.73      2.86 o 
   8   6  14       24.74       27.29      3.64 o 
   0   7  14      205.91      189.17      7.44 o 
   1   7  14      182.25      173.45      6.49 o 
   2   7  14      294.26      283.18      8.10 o 
   3   7  14       14.05       12.13      2.92 o 
   4   7  14       52.99       52.01      4.28 o 
   5   7  14       22.19       28.77      3.56 o 
   6   7  14       10.94       11.86      2.90 o 
   7   7  14        3.77        6.04      2.63 o 
   8   7  14        4.63        5.59      3.83 o 
   0   8  14        1.41        7.95      4.28 o 
   1   8  14       33.28       33.80      3.75 o 
   2   8  14       18.97       19.20      3.21 o 
   3   8  14      113.25      113.88      7.16 o 
   4   8  14       54.92       48.44      4.25 o 
   5   8  14        6.94        0.87      2.38 o 
   6   8  14        9.63        7.68      2.79 o 
   7   8  14       31.94       33.79      3.87 o 
   8   8  14       17.89       33.55      3.99 o 
   0   9  14        4.33        4.95      6.11 o 
   1   9  14        8.70        4.22      2.96 o 
   2   9  14        0.49       -3.56      2.37 o 
   3   9  14       20.83       22.65      3.43 o 
   4   9  14        8.40       13.00      3.01 o 
   5   9  14      111.18      120.37      5.97 o 
   6   9  14       10.66       12.07      3.03 o 
   7   9  14       86.34      108.89      6.08 o 
   0  10  14        9.82        2.32      4.97 o 
   1  10  14        0.55        0.04      2.60 o 
   2  10  14       15.95       15.71      3.26 o 
   3  10  14       24.59       21.05      3.48 o 
   4  10  14       30.36       33.22      3.94 o 
   5  10  14        9.67       10.31      2.95 o 
   6  10  14      126.40      145.14      6.61 o 
   0  11  14       38.00       28.41      5.59 o 
   1  11  14       23.16       26.12      4.29 o 
   2  11  14       15.54       14.49      3.33 o 
   3  11  14       16.38       19.27      3.51 o 
   4  11  14        9.96        8.88      3.00 o 
   5  11  14        7.65       11.49      4.62 o 
   0  12  14        0.20       -2.51      3.30 o 
   1  12  14        0.18        0.03      2.65 o 
   2  12  14       51.64       66.08      6.22 o 
   3  12  14       10.83        8.18      3.17 o 
   4  12  14      116.63      142.89      6.80 o 
   0  13  14       37.94       29.64      6.63 o 
   1  13  14       48.04       66.33      5.81 o 
   2  13  14       19.91       23.48      4.25 o 
   1   0  15      474.72      476.40     11.62 o 
   2   0  15       19.11       22.81      3.84 o 
   3   0  15      129.79      135.72      6.98 o 
   4   0  15        2.96        2.60      2.45 o 
   5   0  15       43.21       41.06      5.30 o 
   6   0  15        0.23       -2.76      2.83 o 
   7   0  15       29.82       39.87      5.74 o 
   8   0  15       25.16       35.38      7.01 o 
   9   0  15       30.94       35.20      6.02 o 
   0   1  15      474.53      488.78     13.38 o 
   1   1  15      227.35      200.81      5.17 o 
   2   1  15      314.43      278.91      5.67 o 
   3   1  15      342.39      310.12      6.46 o 
   4   1  15       61.72       49.25      3.47 o 
   5   1  15       23.23       18.50      2.64 o 
   6   1  15        3.21        3.93      2.40 o 
   7   1  15       26.26       36.08      3.93 o 
   8   1  15        8.06        5.51      2.58 o 
   9   1  15       11.96       21.65      4.62 o 
   0   2  15        0.10        0.82      2.71 o 
   1   2  15      308.13      278.25      6.14 o 
   2   2  15       47.86       43.07      2.99 o 
   3   2  15      141.63      125.32      4.32 o 
   4   2  15       55.30       53.78      3.21 o 
   5   2  15       17.82       22.39      2.70 o 
   6   2  15       35.44       40.60      4.22 o 
   7   2  15       46.95       54.16      4.58 o 
   8   2  15        1.37        8.37      2.67 o 
   9   2  15       79.45       84.52      5.79 o 
   0   3  15       11.02        8.46      3.04 o 
   1   3  15       37.11       30.23      2.71 o 
   2   3  15       14.42       15.83      2.37 o 
   3   3  15       10.67        9.39      2.34 o 
   4   3  15       74.52       75.43      4.25 o 
   5   3  15       86.18       80.96      4.99 o 
   6   3  15      171.41      172.10      6.18 o 
   7   3  15       74.24       90.75      6.21 o 
   8   3  15       63.11       73.93      6.15 o 
   9   3  15       24.47       51.03      6.38 o 
   0   4  15      141.91      140.45      6.37 o 
   1   4  15       13.49       18.36      2.96 o 
   2   4  15      358.52      316.24      6.74 o 
   3   4  15      122.50      129.47      5.01 o 
   4   4  15       33.80       34.51      3.26 o 
   5   4  15      231.41      259.47      7.77 o 
   6   4  15       63.00       60.22      4.44 o 
   7   4  15       59.14       81.82      6.05 o 
   8   4  15       30.61       38.37      6.29 o 
   0   5  15      216.17      189.05      7.40 o 
   1   5  15       10.81       13.62      2.75 o 
   2   5  15      166.41      166.45      5.57 o 
   3   5  15       40.56       31.74      3.28 o 
   4   5  15       69.71       74.20      5.44 o 
   5   5  15       13.47       20.93      3.35 o 
   6   5  15       31.86       35.76      4.31 o 
   7   5  15        9.85       12.63      3.44 o 
   8   5  15       13.00       23.85      4.23 o 
   0   6  15      183.88      164.60     11.87 o 
   1   6  15       82.02       80.12      3.91 o 
   2   6  15      104.44       94.99      4.64 o 
   3   6  15      149.15      143.38      6.05 o 
   4   6  15       57.74       59.41      4.56 o 
   5   6  15       37.42       34.53      3.80 o 
   6   6  15       15.17       14.81      3.12 o 
   7   6  15        6.44        8.98      2.86 o 
   8   6  15       73.72       88.89      6.52 o 
   0   7  15      258.43      242.55      8.62 o 
   1   7  15       16.16       22.51      2.98 o 
   2   7  15       50.27       49.81      4.34 o 
   3   7  15        1.55       -3.39      2.26 o 
   4   7  15        7.57        9.50      2.97 o 
   5   7  15       75.04       89.26      5.35 o 
   6   7  15        8.58       12.09      4.36 o 
   7   7  15       32.98       43.89      4.66 o 
   0   8  15       12.88       11.65      4.35 o 
   1   8  15       68.91       64.64      4.78 o 
   2   8  15       20.16       14.02      3.05 o 
   3   8  15       31.55       26.89      3.57 o 
   4   8  15       39.87       47.15      4.30 o 
   5   8  15       25.17       23.62      3.55 o 
   6   8  15        1.11        1.86      2.71 o 
   7   8  15       17.03       21.97      3.60 o 
   0   9  15        0.44       -1.55      3.37 o 
   1   9  15        6.25        5.00      2.87 o 
   2   9  15       28.54       21.78      3.51 o 
   3   9  15       13.28       19.50      3.47 o 
   4   9  15       28.49       29.67      3.85 o 
   5   9  15       38.25       46.86      4.47 o 
   6   9  15       38.26       50.14      4.66 o 
   0  10  15       11.39        7.88      4.15 o 
   1  10  15       24.08       32.86      4.02 o 
   2  10  15        3.23        5.54      2.92 o 
   3  10  15       20.15       16.87      3.43 o 
   4  10  15       20.77       30.37      5.44 o 
   5  10  15        4.82        6.48      3.36 o 
   0  11  15       15.31       10.95      5.30 o 
   1  11  15       42.92       49.44      4.70 o 
   2  11  15        8.57       10.82      3.22 o 
   3  11  15       16.27       18.62      3.50 o 
   4  11  15      131.15      140.80      6.83 o 
   0  12  15        0.03        2.47      3.96 o 
   1  12  15       16.43       16.17      3.36 o 
   2  12  15        6.57        3.94      2.87 o 
   0   0  16       33.56       41.48      8.24 o 
   1   0  16      943.61      982.95     24.12 o 
   2   0  16       40.92       49.57      4.53 o 
   3   0  16      201.92      206.88      8.79 o 
   4   0  16       69.00       73.81      8.05 o 
   5   0  16       29.93       35.32      5.39 o 
   6   0  16        2.55        8.89      3.63 o 
   7   0  16        9.83       13.49      4.18 o 
   8   0  16       21.65       31.31      5.68 o 
   0   1  16      186.24      190.38      7.50 o 
   1   1  16        1.59        1.51      2.41 o 
   2   1  16      116.63      110.85      4.77 o 
   3   1  16       53.91       57.50      3.72 o 
   4   1  16        2.43        1.66      2.08 o 
   5   1  16        8.94       15.94      2.98 o 
   6   1  16        3.51        3.48      2.52 o 
   7   1  16        6.09       12.33      3.02 o 
   8   1  16       36.28       49.20      4.52 o 
   0   2  16      349.89      355.73     10.21 o 
   1   2  16        6.48        8.72      2.25 o 
   2   2  16      217.92      211.92      5.60 o 
   3   2  16      199.10      196.88      5.37 o 
   4   2  16      130.05      132.51      5.86 o 
   5   2  16       47.71       45.60      4.15 o 
   6   2  16       18.72       26.53      4.33 o 
   7   2  16       20.53       33.27      4.03 o 
   8   2  16       69.44       83.83      5.68 o 
   0   3  16      490.96      471.48     12.08 o 
   1   3  16      128.72      125.48      4.50 o 
   2   3  16       89.76       92.73      4.10 o 
   3   3  16       20.12       18.38      2.78 o 
   4   3  16      175.22      182.18      6.87 o 
   5   3  16      102.71      114.47      5.77 o 
   6   3  16       30.99       34.38      4.60 o 
   7   3  16      163.06      202.15      9.00 o 
   8   3  16       35.01       48.61      7.09 o 
   0   4  16       10.34        9.72      3.20 o 
   1   4  16       43.05       50.06      3.37 o 
   2   4  16       17.28       15.05      2.63 o 
   3   4  16       30.61       28.83      3.18 o 
   4   4  16        4.70        0.18      2.65 o 
   5   4  16       15.07       28.07      3.19 o 
   6   4  16       29.47       27.67      3.24 o 
   7   4  16       17.18       29.39      5.55 o 
   0   5  16       63.11       70.34      5.28 o 
   1   5  16        5.06        4.11      2.05 o 
   2   5  16       58.60       57.49      3.97 o 
   3   5  16       14.48       14.94      2.78 o 
   4   5  16        6.46        3.89      2.76 o 
   5   5  16       16.62       19.92      3.35 o 
   6   5  16       14.97       16.89      3.28 o 
   7   5  16        2.14        5.70      3.27 o 
   0   6  16       32.88       32.64      4.21 o 
   1   6  16      110.19      102.13      4.85 o 
   2   6  16       10.96       11.86      2.99 o 
   3   6  16       16.10       17.44      2.91 o 
   4   6  16       25.29       31.53      3.82 o 
   5   6  16       31.42       34.11      3.93 o 
   6   6  16        8.54        5.42      2.79 o 
   7   6  16       46.44       51.31      4.68 o 
   0   7  16       22.81       23.35      3.84 o 
   1   7  16        9.68        7.77      2.52 o 
   2   7  16      111.31      106.51      5.93 o 
   3   7  16       31.70       35.28      3.95 o 
   4   7  16       21.92       24.57      3.62 o 
   5   7  16       13.19        8.69      2.97 o 
   6   7  16       41.27       44.98      4.81 o 
   0   8  16        1.58        4.36      4.02 o 
   1   8  16       36.36       35.98      3.51 o 
   2   8  16        4.25        7.95      2.91 o 
   3   8  16       49.19       59.61      4.83 o 
   4   8  16        7.51        8.72      3.03 o 
   5   8  16        6.23        8.80      3.39 o 
   6   8  16        7.65       11.87      3.11 o 
   0   9  16       47.08       45.47      8.19 o 
   1   9  16        3.53        0.10      2.70 o 
   2   9  16       24.74       24.41      3.85 o 
   3   9  16        9.26        8.11      3.07 o 
   4   9  16       67.37       79.77      5.51 o 
   5   9  16       34.67       42.77      4.43 o 
   0  10  16        2.75        5.38      7.10 o 
   1  10  16       43.49       36.54      4.31 o 
   2  10  16       12.14       10.08      3.30 o 
   3  10  16       33.38       41.52      4.39 o 
   4  10  16       12.10       17.96      4.74 o 
   0  11  16        9.55       13.92      4.83 o 
   1  11  16       15.98       15.47      5.30 o 
   2  11  16        6.25        2.20      3.12 o 
   1   0  17        4.87       12.89      5.59 o 
   2   0  17        4.21        5.91      5.21 o 
   3   0  17       10.60       16.94      9.99 o 
   4   0  17       18.82       21.55      4.59 o 
   5   0  17       14.56       16.46      4.44 o 
   6   0  17        0.20       -4.26      2.84 o 
   7   0  17        2.78        5.92      3.88 o 
   0   1  17      560.88      537.40     30.78 o 
   1   1  17       40.28       44.83      4.26 o 
   2   1  17      272.04      258.19      6.97 o 
   3   1  17       59.34       56.14      3.87 o 
   4   1  17       14.56       17.78      3.18 o 
   5   1  17       41.99       48.61      5.25 o 
   6   1  17       48.71       63.13      5.82 o 
   7   1  17       18.44       18.18      3.34 o 
   0   2  17        0.76        0.66      2.96 o 
   1   2  17       23.37       27.03      2.84 o 
   2   2  17      173.39      167.03      7.70 o 
   3   2  17       57.57       57.65      4.51 o 
   4   2  17       11.03       10.94      3.01 o 
   5   2  17        0.72        1.35      2.97 o 
   6   2  17        3.73        5.23      4.51 o 
   7   2  17        0.21        1.35      2.75 o 
   0   3  17        0.07        3.41      3.00 o 
   1   3  17       54.59       55.30      3.54 o 
   2   3  17       40.33       43.81      3.81 o 
   3   3  17      218.25      215.10      6.56 o 
   4   3  17       32.60       38.75      4.07 o 
   5   3  17      125.36      139.57      7.00 o 
   6   3  17       74.55       85.96      8.12 o 
   7   3  17       16.30       25.98      4.32 o 
   0   4  17       26.18       18.49      3.77 o 
   1   4  17       31.17       29.43      3.02 o 
   2   4  17        8.82       10.53      2.64 o 
   3   4  17       35.18       44.19      3.83 o 
   4   4  17       33.06       37.57      3.65 o 
   5   4  17      200.87      222.63      8.04 o 
   6   4  17       10.87       11.11      3.57 o 
   0   5  17       19.15       19.38      3.73 o 
   1   5  17        0.84       -0.66      2.21 o 
   2   5  17       35.05       38.76      3.56 o 
   3   5  17       24.25       34.77      3.52 o 
   4   5  17       37.87       45.16      3.89 o 
   5   5  17       27.44       32.32      5.44 o 
   6   5  17        0.79       -1.05      2.34 o 
   0   6  17        5.69       -0.35      2.97 o 
   1   6  17       66.14       68.80      4.32 o 
   2   6  17       24.78       27.06      3.64 o 
   3   6  17       15.64       20.40      3.05 o 
   4   6  17       60.98       54.37      4.11 o 
   5   6  17        7.54        8.86      2.67 o 
   6   6  17        4.24        3.25      3.76 o 
   0   7  17        2.33        5.22      4.11 o 
   1   7  17       11.43       14.75      2.87 o 
   2   7  17        1.27        1.30      2.35 o 
   3   7  17       55.59       52.16      4.09 o 
   4   7  17       50.48       50.90      4.66 o 
   5   7  17       29.12       32.33      3.97 o 
   0   8  17        9.28        3.56      4.14 o 
   1   8  17        9.24        5.42      3.72 o 
   2   8  17       83.62       96.37      5.17 o 
   3   8  17        1.75        3.87      2.74 o 
   4   8  17      133.50      149.78      8.24 o 
   0   9  17        0.03       -5.61      6.63 o 
   1   9  17        1.96        3.65      2.95 o 
   2   9  17        3.88        9.87      2.74 o 
   3   9  17       34.91       45.75      4.53 o 
   0  10  17       37.74       34.34      6.13 o 
   1  10  17        6.72       11.34      3.47 o 
   0   0  18      517.07      576.99     25.38 o 
   1   0  18      340.42      382.25     29.59 o 
   2   0  18      146.58      143.82      9.15 o 
   3   0  18      130.45      149.29      9.24 o 
   4   0  18        3.92        3.50      5.78 o 
   5   0  18        6.79       -7.01      4.73 o 
   6   0  18        6.24       13.07      7.58 o 
   0   1  18        2.13       10.10      4.64 o 
   1   1  18       39.50       45.39      4.46 o 
   2   1  18       72.31       80.82      5.26 o 
   3   1  18      117.70      131.58      8.49 o 
   4   1  18      100.87       95.48      6.64 o 
   5   1  18        6.17        9.66      3.49 o 
   6   1  18        5.96        8.95      5.43 o 
   0   2  18       62.81       59.82      6.87 o 
   1   2  18       32.44       36.01      4.03 o 
   2   2  18       89.02       94.52      4.81 o 
   3   2  18       16.50       14.47      3.41 o 
   4   2  18      182.42      205.26      7.49 o 
   5   2  18       40.11       45.61      8.45 o 
   6   2  18        9.04       15.87      3.71 o 
   0   3  18        1.60        0.74      2.91 o 
   1   3  18        7.19        7.20      2.57 o 
   2   3  18      105.65      118.70      7.27 o 
   3   3  18       59.50       61.65      4.87 o 
   4   3  18      161.20      197.87     12.60 o 
   5   3  18       75.40       73.42      7.49 o 
   0   4  18       11.61        9.76      3.39 o 
   1   4  18       17.33       14.68      2.60 o 
   2   4  18       12.12       12.75      2.78 o 
   3   4  18        3.76        7.70      2.87 o 
   4   4  18       21.74       32.78      4.08 o 
   5   4  18       74.29       88.36      5.92 o 
   0   5  18        0.18       -3.20      3.23 o 
   1   5  18        0.70       -1.82      2.32 o 
   2   5  18        5.80        3.15      2.38 o 
   3   5  18        3.23        5.35      2.57 o 
   4   5  18       18.61       18.90      3.05 o 
   5   5  18        4.17        7.49      2.95 o 
   0   6  18        1.01        2.46      3.86 o 
   1   6  18        1.51        1.10      2.29 o 
   2   6  18        1.18       -0.63      2.24 o 
   3   6  18        0.92        2.87      2.45 o 
   4   6  18        8.56        9.88      3.24 o 
   0   7  18       49.64       61.55      7.16 o 
   1   7  18       16.21       19.20      3.12 o 
   2   7  18       26.60       33.54      3.62 o 
   3   7  18        2.24        1.00      2.38 o 
   0   8  18       74.00       75.32      7.80 o 
   1   8  18       14.38       16.23      3.56 o 
   2   8  18       29.07       34.94      3.68 o 
   1   0  19        7.65       14.55      4.75 o 
   2   0  19       30.64       30.24      7.01 o 
   3   0  19        5.54       16.86      7.95 o 
   4   0  19       10.56       11.65      7.20 o 
   0   1  19        0.98        9.87      5.45 o 
   1   1  19       15.50       15.24      3.42 o 
   2   1  19        0.10        1.40      2.90 o 
   3   1  19       59.28       61.85      6.00 o 
   4   1  19       11.14       11.81      4.97 o 
   0   2  19        0.04       -3.19      5.59 o 
   1   2  19       66.23       81.53      6.48 o 
   2   2  19       71.19       73.26      6.29 o 
   3   2  19       90.14       90.32      6.81 o 
   4   2  19      193.89      219.48      9.43 o 
   0   3  19        1.75       -2.98      4.02 o 
   1   3  19        5.37        9.54      3.21 o 
   2   3  19       21.00       23.94      3.72 o 
   3   3  19        5.35        8.45      4.76 o 
   4   3  19       21.83       23.62      8.53 o 
   0   4  19        0.10        0.66      2.99 o 
   1   4  19        1.86        2.87      2.76 o 
   2   4  19       20.02       29.82      3.83 o 
   3   4  19        9.37        6.02      2.93 o 
   0   5  19        2.35        2.81      8.85 o 
   1   5  19        0.81       -2.82      2.38 o 
   2   5  19        1.28        2.78      2.60 o 
   3   5  19       10.00        8.28      2.98 o 
   0   6  19       12.84       20.44     14.44 o 
   1   6  19       18.22       21.38      3.37 o 
   0   0  20       32.09       39.87      9.00 o 
   1   0  20        7.61       11.48      4.85 o 
   2   0  20        0.05       -2.46      4.20 o 
   0   1  20        6.85       10.23      4.69 o 
   1   1  20       27.06       35.41      4.29 o 
   2   1  20        8.52       11.27      6.72 o 
   0   2  20        2.22       -4.91      3.98 o 
   1   2  20       10.60       15.39      3.66 o 
   0   3  20        0.15        5.28      4.58 o 
                                                 
